# Supplementary material for: Review of Perdita subgenus Procockerellia Timberlake (Hymenoptera, Andrenidae) and the first Perdita gynandromorph
Source: Zookeys. 2017 Oct 31;(712):87–111. doi: 10.3897/zookeys.712.14736 (PMC5674208; doi:10.3897/zookeys.712.14736)
Supplement: XML Treatment for Procockerellia [file zookeys.712.14736-treatment1.xml]

<!DOCTYPE tp:taxon-treatment
  PUBLIC "-//TaxonX//DTD Taxonomic Treatment Publishing DTD v0 20100105//EN" "tax-treatment-NSO.dtd">
<tp:taxon-treatment xmlns:tp="http://www.plazi.org/taxpub"><tp:treatment-meta><kwd-group><label>Taxon classification</label><kwd><named-content xmlns:xlink="http://www.w3.org/1999/xlink" content-type="kingdom">Animalia</named-content></kwd><kwd><named-content xmlns:xlink="http://www.w3.org/1999/xlink" content-type="order">Hymenoptera</named-content></kwd><kwd><named-content xmlns:xlink="http://www.w3.org/1999/xlink" content-type="family">Andrenidae</named-content></kwd></kwd-group><mixed-citation publication-type="journal"><person-group><name><surname>Portman</surname><given-names>Zachary M.</given-names></name><name><surname>Griswold</surname><given-names>Terry</given-names></name></person-group><article-title>Review of <tp:taxon-name><tp:taxon-name-part taxon-name-part-type="genus" reg="Perdita">Perdita</tp:taxon-name-part> <tp:taxon-name-part taxon-name-part-type="infraspecific-rank">subgenus</tp:taxon-name-part> <tp:taxon-name-part taxon-name-part-type="subgenus" reg="Procockerellia">Procockerellia</tp:taxon-name-part></tp:taxon-name> Timberlake (<tp:taxon-name><tp:taxon-name-part taxon-name-part-type="order">Hymenoptera</tp:taxon-name-part></tp:taxon-name>, <tp:taxon-name><tp:taxon-name-part taxon-name-part-type="family">Andrenidae</tp:taxon-name-part></tp:taxon-name>) and the first <italic><tp:taxon-name><tp:taxon-name-part taxon-name-part-type="genus" reg="Perdita">Perdita</tp:taxon-name-part></tp:taxon-name></italic> gynandromorph</article-title><source>Zookeys</source><day>31</day><month>10</month><year>2017</year><volume>2017</volume><issue>712</issue><fpage>87</fpage><lpage>111</lpage><pub-id pub-id-type="doi">10.3897/zookeys.712.14736</pub-id></mixed-citation></tp:treatment-meta><tp:nomenclature><label>Subgenus</label><tp:taxon-name>
            
            <tp:taxon-name-part taxon-name-part-type="subgenus" reg="Procockerellia">Procockerellia</tp:taxon-name-part>
          </tp:taxon-name><tp:taxon-authority>Timberlake</tp:taxon-authority><tp:nomenclature-citation-list><tp:nomenclature-citation><tp:taxon-name>
                <tp:taxon-name-part taxon-name-part-type="genus" reg="Perdita">Perdita</tp:taxon-name-part> (<tp:taxon-name-part taxon-name-part-type="subgenus" reg="Procockerellia">Procockerellia</tp:taxon-name-part>)</tp:taxon-name><comment>Timberlake, 1954: 402. Type species: <tp:taxon-name><tp:taxon-name-part taxon-name-part-type="genus" reg="Perdita">Perdita</tp:taxon-name-part> (<tp:taxon-name-part taxon-name-part-type="subgenus" reg="Procockerellia">Procockerellia</tp:taxon-name-part>) <tp:taxon-name-part taxon-name-part-type="species" reg="albonotata">albonotata</tp:taxon-name-part></tp:taxon-name> Timberlake, 1954, by original designation.</comment></tp:nomenclature-citation><tp:nomenclature-citation><tp:taxon-name>
                <tp:taxon-name-part taxon-name-part-type="genus" reg="Perdita">Perdita</tp:taxon-name-part> (<tp:taxon-name-part taxon-name-part-type="subgenus" reg="Allomacrotera">Allomacrotera</tp:taxon-name-part>)</tp:taxon-name><comment>Timberlake, 1960: 131. Type species: <tp:taxon-name><tp:taxon-name-part taxon-name-part-type="genus" reg="Perdita">Perdita</tp:taxon-name-part> (<tp:taxon-name-part taxon-name-part-type="subgenus" reg="Procockerellia">Procockerellia</tp:taxon-name-part>) <tp:taxon-name-part taxon-name-part-type="species" reg="stephanomeriae">stephanomeriae</tp:taxon-name-part></tp:taxon-name> Timberlake, 1954, by original designation and monotypy. <bold>Syn. n.</bold></comment></tp:nomenclature-citation></tp:nomenclature-citation-list></tp:nomenclature><tp:treatment-sec sec-type="Subgeneric diagnosis" id="SECID0EWEAE"><title>Subgeneric diagnosis.</title><p>
            <italic><tp:taxon-name><tp:taxon-name-part taxon-name-part-type="genus" reg="Procockerellia">Procockerellia</tp:taxon-name-part></tp:taxon-name></italic> can be recognized by two characters. First, the unique scopal hairs of the female are long, dense, and tightly corkscrew-shaped, appearing kinky or crimped (Fig. <xref ref-type="fig" rid="F1">1</xref>). Second, the male S8 is apically narrowed into a carinate median keel (Fig. <xref ref-type="fig" rid="F2">2</xref>), rather than having a club-shaped apical process as found in related and similar subgenera <italic><tp:taxon-name><tp:taxon-name-part taxon-name-part-type="genus" reg="Cockerellia">Cockerellia</tp:taxon-name-part></tp:taxon-name></italic> Ashmead, 1898, <italic><tp:taxon-name><tp:taxon-name-part taxon-name-part-type="genus" reg="Hexaperdita">Hexaperdita</tp:taxon-name-part></tp:taxon-name></italic> Timberlake, 1954, and <italic><tp:taxon-name><tp:taxon-name-part taxon-name-part-type="genus" reg="Pentaperdita">Pentaperdita</tp:taxon-name-part></tp:taxon-name></italic> Cockerell and Porter, 1899. <italic><tp:taxon-name><tp:taxon-name-part taxon-name-part-type="genus" reg="Callomacrotera">Callomacrotera</tp:taxon-name-part></tp:taxon-name></italic> Timberlake, 1954 also has a median carina on S8, but the apical process is short and spade-shaped (rather than long and narrow), and the subgenus can be separated by numerous other morphological characters (<xref ref-type="bibr" rid="B21">Timberlake 1954</xref>). <italic><tp:taxon-name><tp:taxon-name-part taxon-name-part-type="genus" reg="Procockerellia">Procockerellia</tp:taxon-name-part></tp:taxon-name></italic> can be further recognized by having the maxillary palpi 3- or 5-jointed in both sexes, mandibles expanded medially in the females and female pygidial plate truncate, lacking a median emargination. The male hind tarsal claws can be either simple or bidentate.</p><fig id="F1" position="float" orientation="portrait"><label>Figure 1.</label><caption><p>Tibial scopal hairs of <italic><tp:taxon-name><tp:taxon-name-part taxon-name-part-type="genus" reg="Procockerellia">Procockerellia</tp:taxon-name-part></tp:taxon-name></italic>. <bold>A</bold> <italic><tp:taxon-name><tp:taxon-name-part taxon-name-part-type="genus" reg="Perdita">Perdita</tp:taxon-name-part> <tp:taxon-name-part taxon-name-part-type="species" reg="albonotata">albonotata</tp:taxon-name-part></tp:taxon-name></italic> (BBSL972407) <bold>B</bold> <italic><tp:taxon-name><tp:taxon-name-part taxon-name-part-type="genus" reg="Perdita">P.</tp:taxon-name-part> <tp:taxon-name-part taxon-name-part-type="species" reg="moabensis">moabensis</tp:taxon-name-part></tp:taxon-name></italic> (36765 (<named-content xmlns:xlink="http://www.w3.org/1999/xlink" content-type="dwc:institutional_code" xlink:type="simple">BBSL</named-content>)) <bold>C</bold> <italic><tp:taxon-name><tp:taxon-name-part taxon-name-part-type="genus" reg="Perdita">P.</tp:taxon-name-part> <tp:taxon-name-part taxon-name-part-type="species" reg="moabensis">moabensis</tp:taxon-name-part></tp:taxon-name></italic> (36765 (<named-content xmlns:xlink="http://www.w3.org/1999/xlink" content-type="dwc:institutional_code" xlink:type="simple">BBSL</named-content>)). Scale bars: 500 µm (<bold>A</bold>), 200 µm (<bold>B</bold>), 50 µm (<bold>C</bold>).</p></caption><graphic xmlns:xlink="http://www.w3.org/1999/xlink" xlink:href="zookeys-712-087-g001.jpg" position="float" orientation="portrait" xlink:type="simple" id="oo_165264.jpg"/></fig></tp:treatment-sec><tp:treatment-sec sec-type="biology" id="SECID0E4IAE"><title>Biology.</title><p>Although specimens of <italic><tp:taxon-name><tp:taxon-name-part taxon-name-part-type="genus" reg="Procockerellia">Procockerellia</tp:taxon-name-part></tp:taxon-name></italic> have been collected on many plant families (see below), our results support the idea that all the species are specialists on the plant genus <italic><tp:taxon-name><tp:taxon-name-part taxon-name-part-type="genus" reg="Stephanomeria">Stephanomeria</tp:taxon-name-part></tp:taxon-name></italic> Nutt. (<tp:taxon-name><tp:taxon-name-part taxon-name-part-type="genus" reg="Asteraceae">Asteraceae</tp:taxon-name-part></tp:taxon-name>), since only <italic><tp:taxon-name><tp:taxon-name-part taxon-name-part-type="genus" reg="Stephanomeria">Stephanomeria</tp:taxon-name-part></tp:taxon-name></italic> pollen has been found in the scopae of all three species. Bees are active in the early morning before the flowers close, and may also be active in the evening. The nesting biology is <!--PageBreak--><!--PageBreak-->unknown, but they are presumably ground nesting bees like other species of <italic><tp:taxon-name><tp:taxon-name-part taxon-name-part-type="genus" reg="Perdita">Perdita</tp:taxon-name-part></tp:taxon-name></italic>. Both <italic><tp:taxon-name><tp:taxon-name-part taxon-name-part-type="genus" reg="Perdita">P.</tp:taxon-name-part> <tp:taxon-name-part taxon-name-part-type="species" reg="albonotata">albonotata</tp:taxon-name-part></tp:taxon-name></italic> and <italic><tp:taxon-name><tp:taxon-name-part taxon-name-part-type="genus" reg="Perdita">P.</tp:taxon-name-part> <tp:taxon-name-part taxon-name-part-type="species" reg="moabensis">moabensis</tp:taxon-name-part></tp:taxon-name></italic> are found throughout the flowering season from spring to fall, suggesting they are multivoltine. Thus, the flight period of <italic><tp:taxon-name><tp:taxon-name-part taxon-name-part-type="genus" reg="Procockerellia">Procockerellia</tp:taxon-name-part></tp:taxon-name></italic> matches the bloom period of the genus <italic><tp:taxon-name><tp:taxon-name-part taxon-name-part-type="genus" reg="Stephanomeria">Stephanomeria</tp:taxon-name-part></tp:taxon-name></italic>, which contains species that collectively bloom from spring to fall (<xref ref-type="bibr" rid="B9">Gottlieb 1972</xref>). The paucity of collection events renders the phenology of <italic><tp:taxon-name><tp:taxon-name-part taxon-name-part-type="genus" reg="Perdita">P.</tp:taxon-name-part> <tp:taxon-name-part taxon-name-part-type="species" reg="stephanomeriae">stephanomeriae</tp:taxon-name-part></tp:taxon-name></italic> unclear.</p><fig id="F2" position="float" orientation="portrait"><label>Figure 2.</label><caption><p>
                <italic><tp:taxon-name><tp:taxon-name-part taxon-name-part-type="genus" reg="Procockerellia">Procockerellia</tp:taxon-name-part></tp:taxon-name></italic> male genitalia. <italic><tp:taxon-name><tp:taxon-name-part taxon-name-part-type="genus" reg="Perdita">Perdita</tp:taxon-name-part> <tp:taxon-name-part taxon-name-part-type="species" reg="albonotata">albonotata</tp:taxon-name-part></tp:taxon-name></italic> (BBSL529462) <bold>A</bold> dorsal view <bold>B</bold> ventral view <bold>C</bold> lateral view. <italic><tp:taxon-name><tp:taxon-name-part taxon-name-part-type="genus" reg="Perdita">Perdita</tp:taxon-name-part> <tp:taxon-name-part taxon-name-part-type="species" reg="moabensis">moabensis</tp:taxon-name-part></tp:taxon-name></italic> (BBSL779598) <bold>D</bold> dorsal view <bold>E</bold> ventral view <bold>F</bold> lateral view. <italic><tp:taxon-name><tp:taxon-name-part taxon-name-part-type="genus" reg="Perdita">Perdita</tp:taxon-name-part> <tp:taxon-name-part taxon-name-part-type="species" reg="stephanomeriae">stephanomeriae</tp:taxon-name-part></tp:taxon-name></italic> (BBSL317528) <bold>G</bold> dorsal view <bold>H</bold> ventral view <bold>I</bold> lateral view. Scale bar: 250 µm, all images are the same scale.</p></caption><graphic xmlns:xlink="http://www.w3.org/1999/xlink" xlink:href="zookeys-712-087-g002.jpg" position="float" orientation="portrait" xlink:type="simple" id="oo_165265.jpg"/></fig></tp:treatment-sec><tp:treatment-sec sec-type="remarks" id="SECID0ECOAE"><title>Remarks.</title><p>The relationship between <italic><tp:taxon-name><tp:taxon-name-part taxon-name-part-type="genus" reg="Procockerellia">Procockerellia</tp:taxon-name-part></tp:taxon-name>, <tp:taxon-name><tp:taxon-name-part taxon-name-part-type="genus" reg="Allomacrotera">Allomacrotera</tp:taxon-name-part></tp:taxon-name></italic> and closely-related subgenera is ambiguous, though <italic><tp:taxon-name><tp:taxon-name-part taxon-name-part-type="genus" reg="Prockerellia">Prockerellia</tp:taxon-name-part></tp:taxon-name></italic> is clearly a member of the monophyletic group made up of the subgenera <italic><tp:taxon-name><tp:taxon-name-part taxon-name-part-type="genus" reg="Callomacrotera">Callomacrotera</tp:taxon-name-part></tp:taxon-name></italic>, <italic><tp:taxon-name><tp:taxon-name-part taxon-name-part-type="genus" reg="Cockerellia">Cockerellia</tp:taxon-name-part></tp:taxon-name></italic>, <italic><tp:taxon-name><tp:taxon-name-part taxon-name-part-type="genus" reg="Hexaperdita">Hexaperdita</tp:taxon-name-part></tp:taxon-name></italic>, <italic><tp:taxon-name><tp:taxon-name-part taxon-name-part-type="genus" reg="Pentaperdita">Pentaperdita</tp:taxon-name-part></tp:taxon-name></italic> and <italic><tp:taxon-name><tp:taxon-name-part taxon-name-part-type="genus" reg="Xeromacrotera">Xeromacrotera</tp:taxon-name-part></tp:taxon-name></italic> Timberlake, 1954 (<xref ref-type="bibr" rid="B7">Danforth 1996</xref>). The reduced number of maxillary palpi suggests an affinity to the subgenus <tp:taxon-name><tp:taxon-name-part taxon-name-part-type="subgenus" reg="Pentaperdita">Pentaperdita</tp:taxon-name-part></tp:taxon-name>, which has the maxillary palpi 5-jointed (<xref ref-type="bibr" rid="B21">Timberlake 1954</xref>). <xref ref-type="bibr" rid="B7">Danforth (1996)</xref> suggested a close relationship to <italic><tp:taxon-name><tp:taxon-name-part taxon-name-part-type="genus" reg="Cockerellia">Cockerellia</tp:taxon-name-part></tp:taxon-name></italic>, though the species of <italic><tp:taxon-name><tp:taxon-name-part taxon-name-part-type="genus" reg="Procockerellia">Procockerellia</tp:taxon-name-part></tp:taxon-name></italic> also bear a general resemblance to the monotypic subgenus <tp:taxon-name><tp:taxon-name-part taxon-name-part-type="subgenus" reg="Xeromacrotera">Xeromacrotera</tp:taxon-name-part></tp:taxon-name>, which also has an uncertain phylogenetic relationship (<xref ref-type="bibr" rid="B15">Portman et al. 2016a</xref>).</p><p>The many similarities in scopal hairs (Fig. <xref ref-type="fig" rid="F1">1</xref>), morphology, genitalia (Fig. <xref ref-type="fig" rid="F2">2</xref>), apical sterna (Figs <xref ref-type="fig" rid="F3">3</xref>, <xref ref-type="fig" rid="F4">4</xref>), coloration and general gestalt (Figs <xref ref-type="fig" rid="F5">5</xref>, <xref ref-type="fig" rid="F6">6</xref>) all support a close relationship between <italic><tp:taxon-name><tp:taxon-name-part taxon-name-part-type="genus" reg="Procockerellia">Procockerellia</tp:taxon-name-part></tp:taxon-name></italic> and <italic><tp:taxon-name><tp:taxon-name-part taxon-name-part-type="genus" reg="Allomacrotera">Allomacrotera</tp:taxon-name-part></tp:taxon-name></italic> that does not justify different subgenera. The structural similarities between S6, S7, and S8 in the males of <italic><tp:taxon-name><tp:taxon-name-part taxon-name-part-type="genus" reg="Perdita">P.</tp:taxon-name-part> <tp:taxon-name-part taxon-name-part-type="species" reg="albonotata">albonotata</tp:taxon-name-part></tp:taxon-name></italic> and <italic><tp:taxon-name><tp:taxon-name-part taxon-name-part-type="genus" reg="Perdita">P.</tp:taxon-name-part> <tp:taxon-name-part taxon-name-part-type="species" reg="moabensis">moabensis</tp:taxon-name-part></tp:taxon-name></italic> suggest that these are sister species, which would render <italic><tp:taxon-name><tp:taxon-name-part taxon-name-part-type="genus" reg="Allomacrotera">Allomacrotera</tp:taxon-name-part></tp:taxon-name></italic> paraphyletic. In particular, <italic><tp:taxon-name><tp:taxon-name-part taxon-name-part-type="genus" reg="Perdita">P.</tp:taxon-name-part> <tp:taxon-name-part taxon-name-part-type="species" reg="albonotata">albonotata</tp:taxon-name-part></tp:taxon-name></italic> and <italic><tp:taxon-name><tp:taxon-name-part taxon-name-part-type="genus" reg="Perdita">P.</tp:taxon-name-part> <tp:taxon-name-part taxon-name-part-type="species" reg="moabensis">moabensis</tp:taxon-name-part></tp:taxon-name></italic> have S6 and S7 deeply divided and emarginate and S6 with pronounced lateral hair tufts; these characters are lacking in <italic><tp:taxon-name><tp:taxon-name-part taxon-name-part-type="genus" reg="Perdita">P.</tp:taxon-name-part> <tp:taxon-name-part taxon-name-part-type="species" reg="stephanomeriae">stephanomeriae</tp:taxon-name-part></tp:taxon-name></italic> (Figs <xref ref-type="fig" rid="F3">3</xref>, <xref ref-type="fig" rid="F4">4</xref>). <xref ref-type="bibr" rid="B26">Timberlake (1980)</xref> and <xref ref-type="bibr" rid="B11">Michener (2007)</xref> also reported that <italic><tp:taxon-name><tp:taxon-name-part taxon-name-part-type="genus" reg="Allomacrotera">Allomacrotera</tp:taxon-name-part></tp:taxon-name></italic> lacked lateral furrows in the flanks of the pronotum, but all three species contained in the two subgenera have the flanks of the pronotum moderately impressed.</p><fig id="F3" position="float" orientation="portrait"><label>Figure 3.</label><caption><p>
                <italic><tp:taxon-name><tp:taxon-name-part taxon-name-part-type="genus" reg="Procockerellia">Procockerellia</tp:taxon-name-part></tp:taxon-name></italic> male S8. <bold>A</bold> <italic><tp:taxon-name><tp:taxon-name-part taxon-name-part-type="genus" reg="Perdita">Perdita</tp:taxon-name-part> <tp:taxon-name-part taxon-name-part-type="species" reg="albonotata">albonotata</tp:taxon-name-part></tp:taxon-name></italic> (BBSL529469) ventral view <bold>B</bold> <italic><tp:taxon-name><tp:taxon-name-part taxon-name-part-type="genus" reg="Perdita">P.</tp:taxon-name-part> <tp:taxon-name-part taxon-name-part-type="species" reg="moabensis">moabensis</tp:taxon-name-part></tp:taxon-name></italic> (BBSL779598) ventral view <bold>C</bold> <italic><tp:taxon-name><tp:taxon-name-part taxon-name-part-type="genus" reg="Perdita">P.</tp:taxon-name-part> <tp:taxon-name-part taxon-name-part-type="species" reg="stephanomeriae">stephanomeriae</tp:taxon-name-part></tp:taxon-name></italic> (BBSL317528) ventral view <bold>D</bold> <italic><tp:taxon-name><tp:taxon-name-part taxon-name-part-type="genus" reg="Perdita">P.</tp:taxon-name-part> <tp:taxon-name-part taxon-name-part-type="species" reg="albonotata">albonotata</tp:taxon-name-part></tp:taxon-name></italic> lateral view <bold>E</bold> <italic><tp:taxon-name><tp:taxon-name-part taxon-name-part-type="genus" reg="Perdita">P.</tp:taxon-name-part> <tp:taxon-name-part taxon-name-part-type="species" reg="moabensis">moabensis</tp:taxon-name-part></tp:taxon-name></italic> lateral view <bold>F</bold> <italic><tp:taxon-name><tp:taxon-name-part taxon-name-part-type="genus" reg="Perdita">P.</tp:taxon-name-part> <tp:taxon-name-part taxon-name-part-type="species" reg="stephanomeriae">stephanomeriae</tp:taxon-name-part></tp:taxon-name></italic> lateral view. Scale bar: 250 µm, all images are the same scale.</p></caption><graphic xmlns:xlink="http://www.w3.org/1999/xlink" xlink:href="zookeys-712-087-g003.jpg" position="float" orientation="portrait" xlink:type="simple" id="oo_165266.jpg"/></fig><!--PageBreak--><p>The close relationship between <italic><tp:taxon-name><tp:taxon-name-part taxon-name-part-type="genus" reg="Perdita">P.</tp:taxon-name-part> <tp:taxon-name-part taxon-name-part-type="species" reg="albonotata">albonotata</tp:taxon-name-part></tp:taxon-name></italic> and <italic><tp:taxon-name><tp:taxon-name-part taxon-name-part-type="genus" reg="Perdita">P.</tp:taxon-name-part> <tp:taxon-name-part taxon-name-part-type="species" reg="moabensis">moabensis</tp:taxon-name-part></tp:taxon-name></italic> suggests two possible solutions to fix the classification of <italic><tp:taxon-name><tp:taxon-name-part taxon-name-part-type="genus" reg="Procockerellia">Procockerellia</tp:taxon-name-part></tp:taxon-name></italic> and <italic><tp:taxon-name><tp:taxon-name-part taxon-name-part-type="genus" reg="Allomacrotera">Allomacrotera</tp:taxon-name-part></tp:taxon-name></italic>. Either (1) <italic><tp:taxon-name><tp:taxon-name-part taxon-name-part-type="genus" reg="Perdita">P.</tp:taxon-name-part> <tp:taxon-name-part taxon-name-part-type="species" reg="moabensis">moabensis</tp:taxon-name-part></tp:taxon-name></italic> should be moved from <italic><tp:taxon-name><tp:taxon-name-part taxon-name-part-type="genus" reg="Allomacrotera">Allomacrotera</tp:taxon-name-part></tp:taxon-name></italic> to <italic><tp:taxon-name><tp:taxon-name-part taxon-name-part-type="genus" reg="Procockerellia">Procockerellia</tp:taxon-name-part></tp:taxon-name></italic>, or (2) <!--PageBreak--><italic><tp:taxon-name><tp:taxon-name-part taxon-name-part-type="genus" reg="Allomacrotera">Allomacrotera</tp:taxon-name-part></tp:taxon-name></italic> and <italic><tp:taxon-name><tp:taxon-name-part taxon-name-part-type="genus" reg="Procockerellia">Procockerellia</tp:taxon-name-part></tp:taxon-name></italic> should by merged. If <italic><tp:taxon-name><tp:taxon-name-part taxon-name-part-type="genus" reg="Perdita">P.</tp:taxon-name-part> <tp:taxon-name-part taxon-name-part-type="species" reg="moabensis">moabensis</tp:taxon-name-part></tp:taxon-name></italic> were to be moved to <italic><tp:taxon-name><tp:taxon-name-part taxon-name-part-type="genus" reg="Procockerellia">Procockerellia</tp:taxon-name-part></tp:taxon-name></italic>, it would eliminate the sole defining character of <italic><tp:taxon-name><tp:taxon-name-part taxon-name-part-type="genus" reg="Allomactera">Allomactera</tp:taxon-name-part></tp:taxon-name></italic> (bifurcate hind tarsal claws in the male) because both <italic><tp:taxon-name><tp:taxon-name-part taxon-name-part-type="genus" reg="Perdita">P.</tp:taxon-name-part> <tp:taxon-name-part taxon-name-part-type="species" reg="moabensis">moabensis</tp:taxon-name-part></tp:taxon-name></italic> and <italic><tp:taxon-name><tp:taxon-name-part taxon-name-part-type="genus" reg="Perdita">P.</tp:taxon-name-part> <tp:taxon-name-part taxon-name-part-type="species" reg="stephanomeriae">stephanomeriae</tp:taxon-name-part></tp:taxon-name></italic> share this character, while <italic><tp:taxon-name><tp:taxon-name-part taxon-name-part-type="genus" reg="Perdita">P.</tp:taxon-name-part> <tp:taxon-name-part taxon-name-part-type="species" reg="albonotata">albonotata</tp:taxon-name-part></tp:taxon-name></italic> lacks it. In addition, the only remaining character unique to <italic><tp:taxon-name><tp:taxon-name-part taxon-name-part-type="genus" reg="Allomacrotera">Allomacrotera</tp:taxon-name-part></tp:taxon-name></italic> would be the 3-jointed maxillary palpi. However, we agree with <xref ref-type="bibr" rid="B21">Timberlake (1954)</xref> that the reduction of maxillary palpi is more important for classification than the specific number of palpi. Indeed, a similar pattern can be seen in the Halictoides group of subgenus <tp:taxon-name><tp:taxon-name-part taxon-name-part-type="subgenus" reg="Perdita">Perdita</tp:taxon-name-part></tp:taxon-name> <italic>sensu stricto</italic>, which includes incredibly similar species in which the maxillary palpi collectively range in number from one to five (<xref ref-type="bibr" rid="B22">Timberlake 1958</xref>). Therefore, we have chosen to synonymize <italic><tp:taxon-name><tp:taxon-name-part taxon-name-part-type="genus" reg="Allomacrotera">Allomacrotera</tp:taxon-name-part></tp:taxon-name></italic> with <italic><tp:taxon-name><tp:taxon-name-part taxon-name-part-type="genus" reg="Procockerellia">Procockerellia</tp:taxon-name-part></tp:taxon-name></italic> due to the shared characters of the corkscrew-shaped scopal hairs (Fig. <xref ref-type="fig" rid="F1">1</xref>) and keel-shaped apical process of S8 (Fig. <xref ref-type="fig" rid="F3">3</xref>).</p><fig id="F4" position="float" orientation="portrait"><label>Figure 4.</label><caption><p>
                <italic><tp:taxon-name><tp:taxon-name-part taxon-name-part-type="genus" reg="Procockerellia">Procockerellia</tp:taxon-name-part></tp:taxon-name></italic> male S7 and S6. <italic><tp:taxon-name><tp:taxon-name-part taxon-name-part-type="genus" reg="Perdita">Perdita</tp:taxon-name-part> <tp:taxon-name-part taxon-name-part-type="species" reg="albonotata">albonotata</tp:taxon-name-part></tp:taxon-name></italic> (BBSL529462) <bold>A</bold> S7 <bold>B</bold> S6. <italic><tp:taxon-name><tp:taxon-name-part taxon-name-part-type="genus" reg="Perdita">Perdita</tp:taxon-name-part> <tp:taxon-name-part taxon-name-part-type="species" reg="moabensis">moabensis</tp:taxon-name-part></tp:taxon-name></italic> (BBSL779598) <bold>C</bold> S7 <bold>D</bold> S6. <italic><tp:taxon-name><tp:taxon-name-part taxon-name-part-type="genus" reg="Perdita">Perdita</tp:taxon-name-part> <tp:taxon-name-part taxon-name-part-type="species" reg="stephanomeriae">stephanomeriae</tp:taxon-name-part></tp:taxon-name></italic> (BBSL317528) <bold>E</bold> S7 <bold>F</bold> S6. Scale bar: 500 µm, all images are the same scale.</p></caption><graphic xmlns:xlink="http://www.w3.org/1999/xlink" xlink:href="zookeys-712-087-g004.jpg" position="float" orientation="portrait" xlink:type="simple" id="oo_165267.jpg"/></fig><p>The species of <italic><tp:taxon-name><tp:taxon-name-part taxon-name-part-type="genus" reg="Procockerellia">Procockerellia</tp:taxon-name-part></tp:taxon-name></italic> are distinctive in <italic><tp:taxon-name><tp:taxon-name-part taxon-name-part-type="genus" reg="Perdita">Perdita</tp:taxon-name-part></tp:taxon-name></italic> due to their unique scopal hairs, which are especially long, dense, and tightly corkscrew-shaped, appearing crimped under all but the highest magnification (Fig. <xref ref-type="fig" rid="F1">1</xref>). This type of scopal hair morphology is rare, and to our knowledge only occurs in one other group, the panurgine <!--PageBreak-->genus <italic><tp:taxon-name><tp:taxon-name-part taxon-name-part-type="genus" reg="Panurgus">Panurgus</tp:taxon-name-part></tp:taxon-name></italic> Panzer, 1806 (<xref ref-type="bibr" rid="B14">Pasteels et al. 1983</xref>). The corkscrew hairs of <italic><tp:taxon-name><tp:taxon-name-part taxon-name-part-type="genus" reg="Procockerellia">Procockerellia</tp:taxon-name-part></tp:taxon-name></italic> encircle the hind tibia and basitarsus, and the tips are slightly clavate (Fig. <xref ref-type="fig" rid="F1">1C</xref>). Scopal hairs are also present on the hind femur and trochanter, though these are minutely branched rather than corkscrew-shaped. Similar to the related subgenera <italic><tp:taxon-name><tp:taxon-name-part taxon-name-part-type="genus" reg="Callomacrotera">Callomacrotera</tp:taxon-name-part></tp:taxon-name></italic>, <italic><tp:taxon-name><tp:taxon-name-part taxon-name-part-type="genus" reg="Cockerellia">Cockerellia</tp:taxon-name-part></tp:taxon-name></italic>, <italic><tp:taxon-name><tp:taxon-name-part taxon-name-part-type="genus" reg="Hexaperdita">Hexaperdita</tp:taxon-name-part></tp:taxon-name></italic>, <italic><tp:taxon-name><tp:taxon-name-part taxon-name-part-type="genus" reg="Pentaperdita">Pentaperdita</tp:taxon-name-part></tp:taxon-name></italic>, <italic><tp:taxon-name><tp:taxon-name-part taxon-name-part-type="genus" reg="Xeromacrotera">Xeromacrotera</tp:taxon-name-part></tp:taxon-name></italic> (<xref ref-type="bibr" rid="B7">Danforth 1996</xref>), the species of <italic><tp:taxon-name><tp:taxon-name-part taxon-name-part-type="genus" reg="Procockerellia">Procockerellia</tp:taxon-name-part></tp:taxon-name></italic> initially pack dry pollen into the scopa and then cap it with pollen that has been moistened with nectar (<xref ref-type="bibr" rid="B21">Timberlake 1954</xref>, <xref ref-type="bibr" rid="B12">Norden et al. 1992</xref>, <xref ref-type="bibr" rid="B17">Portman and Tepedino 2017</xref>). Pollen loads on museum specimens indicate that <italic><tp:taxon-name><tp:taxon-name-part taxon-name-part-type="genus" reg="Perdita">P.</tp:taxon-name-part> <tp:taxon-name-part taxon-name-part-type="species" reg="albonotata">albonotata</tp:taxon-name-part></tp:taxon-name></italic> and <italic><tp:taxon-name><tp:taxon-name-part taxon-name-part-type="genus" reg="Perdita">P.</tp:taxon-name-part> <tp:taxon-name-part taxon-name-part-type="species" reg="moabensis">moabensis</tp:taxon-name-part></tp:taxon-name></italic> cap approximately the last 20% of the pollen load on the anterior face of the hind tibia with moistened pollen. The pollen on the trochanter, femur, basitarsus, and posterior face of the hind tibia are not moistened. The proportion of moist and dry pollen carried by <italic><tp:taxon-name><tp:taxon-name-part taxon-name-part-type="genus" reg="Perdita">P.</tp:taxon-name-part> <tp:taxon-name-part taxon-name-part-type="species" reg="stephanomeriae">stephanomeriae</tp:taxon-name-part></tp:taxon-name></italic> is unknown due to a lack of specimens with full pollen loads.</p><p>The males of <italic><tp:taxon-name><tp:taxon-name-part taxon-name-part-type="genus" reg="Procockerellia">Procockerellia</tp:taxon-name-part></tp:taxon-name></italic> vary greatly in size. Similar to many other <italic><tp:taxon-name><tp:taxon-name-part taxon-name-part-type="genus" reg="Perdita">Perdita</tp:taxon-name-part></tp:taxon-name></italic>, the male head size increases and becomes more quadrate with larger body size (fig. 7, <xref ref-type="bibr" rid="B12">Norden et al. 1992</xref>, <xref ref-type="bibr" rid="B15">Portman et al. 2016a</xref>). However, the distribution of head sizes is continuous, and there are not discrete classes as seen in the <tp:taxon-name><tp:taxon-name-part taxon-name-part-type="tribe">Perditini</tp:taxon-name-part></tp:taxon-name> species <italic><tp:taxon-name><tp:taxon-name-part taxon-name-part-type="genus" reg="Macrotera">Macrotera</tp:taxon-name-part> <tp:taxon-name-part taxon-name-part-type="species" reg="portalis">portalis</tp:taxon-name-part></tp:taxon-name></italic> (<xref ref-type="bibr" rid="B6">Danforth 1991</xref>). The function of the large, quadrate heads is unknown, though it could be used for inter-male aggression and/or grasping females during mating (<xref ref-type="bibr" rid="B12">Norden et al. 1992</xref>, <xref ref-type="bibr" rid="B8">Danforth and Neff 1992</xref>).</p></tp:treatment-sec><tp:treatment-sec sec-type="key" id="SECID0EEGAG"><title>Key to species.</title><p>Females:</p><table-wrap content-type="key" position="anchor" orientation="portrait"><table id="TID0EUEAE" rules="all"><tbody><tr><td rowspan="1" colspan="1">1</td><td rowspan="1" colspan="1">Vertex and frons strongly shining, lacking tessellation (Fig. <xref ref-type="fig" rid="F5">5C</xref>); metasoma with narrowly-interrupted pale bands extending straight to lateral margins (Fig. <xref ref-type="fig" rid="F5">5I</xref>); pronotal collar with slight carina dorso-laterally; inner margin of mandible broadly expanded (Fig. <xref ref-type="fig" rid="F5">5F</xref>); maxillary palpi 3-segmented</td><td rowspan="1" colspan="1">
                    <bold><italic><tp:taxon-name><tp:taxon-name-part taxon-name-part-type="genus" reg="Perdita">P.</tp:taxon-name-part> <tp:taxon-name-part taxon-name-part-type="species" reg="stephanomeriae">stephanomeriae</tp:taxon-name-part></tp:taxon-name></italic> Timberlake</bold>
                  </td></tr><tr><td rowspan="1" colspan="1">–</td><td rowspan="1" colspan="1">Vertex and frons (at least laterally and ventrally) with medium or dense tessellation (Fig. <xref ref-type="fig" rid="F5">5A–B</xref>); pronotal collar with prominent rounded nub apico-laterally; metasoma with pale bands complete and curving apically on lateral margins (Fig. <xref ref-type="fig" rid="F5">5G–H</xref>); inner margin of mandible not broadly expanded (Fig. <xref ref-type="fig" rid="F5">5D–E</xref>); maxillary palpi 5-segmented</td><td rowspan="1" colspan="1">
                    <bold>2</bold>
                  </td></tr><tr><td rowspan="1" colspan="1">2</td><td rowspan="1" colspan="1">Frons and vertex heavily tesselate and dullish; face with light marks limited to small, transverse lateral marks, or even absent (Fig. <xref ref-type="fig" rid="F5">5B</xref>); metasomal bands generally yellowish; pygidial plate broadly truncate apically (Fig. <xref ref-type="fig" rid="F5">5H</xref>)</td><td rowspan="1" colspan="1">
                    <bold><italic><tp:taxon-name><tp:taxon-name-part taxon-name-part-type="genus" reg="Perdita">P.</tp:taxon-name-part> <tp:taxon-name-part taxon-name-part-type="species" reg="moabensis">moabensis</tp:taxon-name-part></tp:taxon-name></italic> Timberlake</bold>
                  </td></tr><tr><td rowspan="1" colspan="1">–</td><td rowspan="1" colspan="1">Frons and vertex slightly tessellate and shining; face with pale, triangular lateral marks reaching level of antennae, clypeus with lateral margins white and often with a median white band (Fig. <xref ref-type="fig" rid="F5">5A</xref>); pygidial plate slightly narrower and more rounded apically (Fig. <xref ref-type="fig" rid="F5">5G</xref>); metasomal bands generally white (Fig. <xref ref-type="fig" rid="F5">5G</xref>), but sometimes yellowish</td><td rowspan="1" colspan="1">
                    <bold><italic><tp:taxon-name><tp:taxon-name-part taxon-name-part-type="genus" reg="Perdita">P.</tp:taxon-name-part> <tp:taxon-name-part taxon-name-part-type="species" reg="albonotata">albonotata</tp:taxon-name-part></tp:taxon-name></italic></bold> Timberlake</td></tr><!--PageBreak--><tr><td rowspan="1" colspan="1">Males:</td></tr><tr><td rowspan="1" colspan="1">1</td><td rowspan="1" colspan="1">Frons and vertex strongly tessellate and dull (Fig. <xref ref-type="fig" rid="F6">6B</xref>); S1 medially with small, outflexed apical margin (Fig. <xref ref-type="fig" rid="F6">6H</xref>)</td><td rowspan="1" colspan="1">
                    <bold><italic><tp:taxon-name><tp:taxon-name-part taxon-name-part-type="genus" reg="Perdita">P.</tp:taxon-name-part> <tp:taxon-name-part taxon-name-part-type="species" reg="moabensis">moabensis</tp:taxon-name-part></tp:taxon-name></italic> Timberlake</bold>
                  </td></tr><tr><td rowspan="1" colspan="1">–</td><td rowspan="1" colspan="1">Frons and vertex weakly tessellate and shining; S1 unmodified</td><td rowspan="1" colspan="1">
                    <bold>2</bold>
                  </td></tr><tr><td rowspan="1" colspan="1">2</td><td rowspan="1" colspan="1">Apex of hind tibia with small nub above tibial spurs (Fig. <xref ref-type="fig" rid="F6">6G</xref>); T7 broadly rounded, without a point; hind tarsal claws simple; pronotal collar with prominent rounded nub laterally; metasoma generally with white or yellowish markings (Fig. <xref ref-type="fig" rid="F6">6D</xref>)</td><td rowspan="1" colspan="1">
                    <bold><italic><tp:taxon-name><tp:taxon-name-part taxon-name-part-type="genus" reg="Perdita">P.</tp:taxon-name-part> <tp:taxon-name-part taxon-name-part-type="species" reg="albonotata">albonotata</tp:taxon-name-part></tp:taxon-name></italic> Timberlake</bold>
                  </td></tr><tr><td rowspan="1" colspan="1">–</td><td rowspan="1" colspan="1">Apex of hind tibia lacking a nub; T7 ending in a small triangular point (Fig. <xref ref-type="fig" rid="F6">6I</xref>); hind tarsal claws bidentate; pronotal collar with sharp transverse carina dorso-laterally; metasoma generally lacking markings (Fig. <xref ref-type="fig" rid="F6">6F</xref>)</td><td rowspan="1" colspan="1">
                    <bold><italic><tp:taxon-name><tp:taxon-name-part taxon-name-part-type="genus" reg="Perdita">P.</tp:taxon-name-part> <tp:taxon-name-part taxon-name-part-type="species" reg="stephanomeriae">stephanomeriae</tp:taxon-name-part></tp:taxon-name></italic> Timberlake</bold>
                  </td></tr></tbody></table></table-wrap><fig id="F5" position="float" orientation="portrait"><label>Figure 5.</label><caption><p>
                <italic><tp:taxon-name><tp:taxon-name-part taxon-name-part-type="genus" reg="Procockerellia">Procockerellia</tp:taxon-name-part></tp:taxon-name></italic> females. Faces: <bold>A</bold> <italic><tp:taxon-name><tp:taxon-name-part taxon-name-part-type="genus" reg="Perdita">Perdita</tp:taxon-name-part> <tp:taxon-name-part taxon-name-part-type="species" reg="albonotata">albonotata</tp:taxon-name-part></tp:taxon-name></italic> (BBSL668188) <bold>B</bold> <italic><tp:taxon-name><tp:taxon-name-part taxon-name-part-type="genus" reg="Perdita">P.</tp:taxon-name-part> <tp:taxon-name-part taxon-name-part-type="species" reg="moabensis">moabensis</tp:taxon-name-part></tp:taxon-name></italic> (BBSL23824) <bold>C</bold> <italic><tp:taxon-name><tp:taxon-name-part taxon-name-part-type="genus" reg="Perdita">P.</tp:taxon-name-part> <tp:taxon-name-part taxon-name-part-type="species" reg="stephanomeriae">stephanomeriae</tp:taxon-name-part></tp:taxon-name></italic> (BBSL531898). Scale bars = 500 µm. Mandibles: <bold>D</bold> <italic><tp:taxon-name><tp:taxon-name-part taxon-name-part-type="genus" reg="Perdita">P.</tp:taxon-name-part> <tp:taxon-name-part taxon-name-part-type="species" reg="albonotata">albonotata</tp:taxon-name-part></tp:taxon-name></italic> (BBSL640552) <bold>E</bold> <italic><tp:taxon-name><tp:taxon-name-part taxon-name-part-type="genus" reg="Perdita">P.</tp:taxon-name-part> <tp:taxon-name-part taxon-name-part-type="species" reg="moabensis">moabensis</tp:taxon-name-part></tp:taxon-name></italic> (BBSL515687) <bold>F</bold> <italic><tp:taxon-name><tp:taxon-name-part taxon-name-part-type="genus" reg="Perdita">P.</tp:taxon-name-part> <tp:taxon-name-part taxon-name-part-type="species" reg="stephanomeriae">stephanomeriae</tp:taxon-name-part></tp:taxon-name></italic> (BBSL317523). Scale bars = 250 µm. Metasomas: <bold>G</bold> <italic><tp:taxon-name><tp:taxon-name-part taxon-name-part-type="genus" reg="Perdita">P.</tp:taxon-name-part> <tp:taxon-name-part taxon-name-part-type="species" reg="albonotata">albonotata</tp:taxon-name-part></tp:taxon-name></italic> (BBSL311790) <bold>H</bold> <italic><tp:taxon-name><tp:taxon-name-part taxon-name-part-type="genus" reg="Perdita">P.</tp:taxon-name-part> <tp:taxon-name-part taxon-name-part-type="species" reg="moabensis">moabensis</tp:taxon-name-part></tp:taxon-name></italic> (BBSL471657) <bold>I</bold> <italic><tp:taxon-name><tp:taxon-name-part taxon-name-part-type="genus" reg="Perdita">P.</tp:taxon-name-part> <tp:taxon-name-part taxon-name-part-type="species" reg="stephanomeriae">stephanomeriae</tp:taxon-name-part></tp:taxon-name></italic> (BBSL531898). Scale bars: 500 µm.</p></caption><graphic xmlns:xlink="http://www.w3.org/1999/xlink" xlink:href="zookeys-712-087-g005.jpg" position="float" orientation="portrait" xlink:type="simple" id="oo_165268.jpg"/></fig><fig id="F6" position="float" orientation="portrait"><label>Figure 6.</label><caption><p>
                <italic><tp:taxon-name><tp:taxon-name-part taxon-name-part-type="genus" reg="Procockerellia">Procockerellia</tp:taxon-name-part></tp:taxon-name></italic> males. Faces (of large males): <bold>A</bold> <italic><tp:taxon-name><tp:taxon-name-part taxon-name-part-type="genus" reg="Perdita">Perdita</tp:taxon-name-part> <tp:taxon-name-part taxon-name-part-type="species" reg="albonotata">albonotata</tp:taxon-name-part></tp:taxon-name></italic> (BBSL529482) <bold>B</bold> <italic><tp:taxon-name><tp:taxon-name-part taxon-name-part-type="genus" reg="Perdita">P.</tp:taxon-name-part> <tp:taxon-name-part taxon-name-part-type="species" reg="moabensis">moabensis</tp:taxon-name-part></tp:taxon-name></italic> (36868 (<named-content xmlns:xlink="http://www.w3.org/1999/xlink" content-type="dwc:institutional_code" xlink:type="simple">BBSL</named-content>)) <bold>C</bold> <italic><tp:taxon-name><tp:taxon-name-part taxon-name-part-type="genus" reg="Perdita">P.</tp:taxon-name-part> <tp:taxon-name-part taxon-name-part-type="species" reg="stephanomeriae">stephanomeriae</tp:taxon-name-part></tp:taxon-name></italic> (BBSL317506). Metasomas: <bold>D</bold> <italic><tp:taxon-name><tp:taxon-name-part taxon-name-part-type="genus" reg="Perdita">P.</tp:taxon-name-part> <tp:taxon-name-part taxon-name-part-type="species" reg="albonotata">albonotata</tp:taxon-name-part></tp:taxon-name></italic> (BBSL529482) <bold>E</bold> <italic><tp:taxon-name><tp:taxon-name-part taxon-name-part-type="genus" reg="Perdita">P.</tp:taxon-name-part> <tp:taxon-name-part taxon-name-part-type="species" reg="moabensis">moabensis</tp:taxon-name-part></tp:taxon-name></italic> (BBSL311790) <bold>F</bold> <italic><tp:taxon-name><tp:taxon-name-part taxon-name-part-type="genus" reg="Perdita">P.</tp:taxon-name-part> <tp:taxon-name-part taxon-name-part-type="species" reg="stephanomeriae">stephanomeriae</tp:taxon-name-part></tp:taxon-name></italic> (BBSL317506). Identifying characters: <bold>G</bold> <italic><tp:taxon-name><tp:taxon-name-part taxon-name-part-type="genus" reg="Perdita">P.</tp:taxon-name-part> <tp:taxon-name-part taxon-name-part-type="species" reg="albonotata">albonotata</tp:taxon-name-part></tp:taxon-name></italic> tibial nub (BBSL669043) <bold>H</bold> <italic><tp:taxon-name><tp:taxon-name-part taxon-name-part-type="genus" reg="Perdita">P.</tp:taxon-name-part> <tp:taxon-name-part taxon-name-part-type="species" reg="moabensis">moabensis</tp:taxon-name-part></tp:taxon-name></italic> S1 flange (BBSL238283) <bold>I</bold> <italic><tp:taxon-name><tp:taxon-name-part taxon-name-part-type="genus" reg="Perdita">P.</tp:taxon-name-part> <tp:taxon-name-part taxon-name-part-type="species" reg="stephanomeriae">stephanomeriae</tp:taxon-name-part></tp:taxon-name></italic> pointed pygidial plate (BBSL317506). Scale bars: 500 µm.</p></caption><graphic xmlns:xlink="http://www.w3.org/1999/xlink" xlink:href="zookeys-712-087-g006.jpg" position="float" orientation="portrait" xlink:type="simple" id="oo_165269.jpg"/></fig></tp:treatment-sec><ref-list><ref id="B21"><mixed-citation xmlns:xlink="http://www.w3.org/1999/xlink" xlink:type="simple">
          <person-group><name name-style="western"><surname>Timberlake</surname><given-names>PH</given-names></name></person-group> (<year>1954</year>) <article-title>A revisional study of the bees of the genus <italic><tp:taxon-name><tp:taxon-name-part taxon-name-part-type="genus">Perdita</tp:taxon-name-part></tp:taxon-name></italic> F. Smith, with special reference to the fauna of the Pacific Coast (<tp:taxon-name><tp:taxon-name-part taxon-name-part-type="order">Hymenoptera</tp:taxon-name-part></tp:taxon-name>, <tp:taxon-name><tp:taxon-name-part taxon-name-part-type="family">Andrenidae</tp:taxon-name-part></tp:taxon-name>). Part I.</article-title> <source>University of California Publications in Entomology</source> <volume>9</volume>: <fpage>345</fpage>–<lpage>432</lpage>.</mixed-citation></ref><ref id="B9"><mixed-citation xmlns:xlink="http://www.w3.org/1999/xlink" xlink:type="simple">
          <person-group><name name-style="western"><surname>Gottlieb</surname><given-names>LD</given-names></name></person-group> (<year>1972</year>) <article-title>A proposal for classification of the annual species of <italic><tp:taxon-name><tp:taxon-name-part taxon-name-part-type="genus">Stephanomeria</tp:taxon-name-part></tp:taxon-name></italic> (<tp:taxon-name><tp:taxon-name-part taxon-name-part-type="family">Compositae</tp:taxon-name-part></tp:taxon-name>).</article-title> <source>Madroño</source> <volume>21</volume>: <fpage>463</fpage>–<lpage>481</lpage>.</mixed-citation></ref><ref id="B7"><mixed-citation xmlns:xlink="http://www.w3.org/1999/xlink" xlink:type="simple">
          <person-group><name name-style="western"><surname>Danforth</surname><given-names>BN</given-names></name></person-group> (<year>1996</year>) <article-title>Phylogenetic analysis and taxonomic revision of the <italic><tp:taxon-name><tp:taxon-name-part taxon-name-part-type="genus">Perdita</tp:taxon-name-part></tp:taxon-name></italic> subgenera <italic><tp:taxon-name><tp:taxon-name-part taxon-name-part-type="genus">Macrotera</tp:taxon-name-part></tp:taxon-name></italic>, <italic><tp:taxon-name><tp:taxon-name-part taxon-name-part-type="genus">Macroteropsis</tp:taxon-name-part></tp:taxon-name></italic>, <italic><tp:taxon-name><tp:taxon-name-part taxon-name-part-type="genus">Macroterella</tp:taxon-name-part></tp:taxon-name></italic>, and <italic><tp:taxon-name><tp:taxon-name-part taxon-name-part-type="genus">Cockerellula</tp:taxon-name-part></tp:taxon-name></italic> (<tp:taxon-name><tp:taxon-name-part taxon-name-part-type="order">Hymenoptera</tp:taxon-name-part></tp:taxon-name>: <tp:taxon-name><tp:taxon-name-part taxon-name-part-type="family">Andrenidae</tp:taxon-name-part></tp:taxon-name>).</article-title> <source>University of Kansas Science Bulletin</source> <volume>55</volume>: <fpage>635</fpage>–<lpage>692</lpage>.</mixed-citation></ref><ref id="B15"><mixed-citation xmlns:xlink="http://www.w3.org/1999/xlink" xlink:type="simple">
          <person-group><name name-style="western"><surname>Portman</surname><given-names>ZM</given-names></name><name name-style="western"><surname>Griswold</surname><given-names>T</given-names></name><name name-style="western"><surname>Pitts</surname><given-names>JP</given-names></name></person-group> (<year>2016a</year>) <article-title>Association of the female of <tp:taxon-name><tp:taxon-name-part taxon-name-part-type="genus">Perdita</tp:taxon-name-part> (<tp:taxon-name-part taxon-name-part-type="subgenus">Xeromacrotera</tp:taxon-name-part>) <tp:taxon-name-part taxon-name-part-type="species">cephalotes</tp:taxon-name-part></tp:taxon-name> (Cresson), and a replacement name for <italic><tp:taxon-name><tp:taxon-name-part taxon-name-part-type="genus">Perdita</tp:taxon-name-part> <tp:taxon-name-part taxon-name-part-type="species">bohartorum</tp:taxon-name-part></tp:taxon-name></italic> Parker (<tp:taxon-name><tp:taxon-name-part taxon-name-part-type="order">Hymenoptera</tp:taxon-name-part></tp:taxon-name>: <tp:taxon-name><tp:taxon-name-part taxon-name-part-type="family">Andrenidae</tp:taxon-name-part></tp:taxon-name>).</article-title> <source>Zootaxa</source> <volume>4097</volume>: <fpage>567</fpage>–<lpage>574</lpage>. <ext-link xlink:type="simple" ext-link-type="doi" xlink:href="10.11646/zootaxa.4097.4.8">https://doi.org/10.11646/zootaxa.4097.4.8</ext-link></mixed-citation></ref><ref id="B26"><mixed-citation xmlns:xlink="http://www.w3.org/1999/xlink" xlink:type="simple">
          <person-group><name name-style="western"><surname>Timberlake</surname><given-names>PH</given-names></name></person-group> (<year>1980</year>) <article-title>Supplementary studies on the systematics of the genus <italic><tp:taxon-name><tp:taxon-name-part taxon-name-part-type="genus">Perdita</tp:taxon-name-part></tp:taxon-name></italic> (<tp:taxon-name><tp:taxon-name-part taxon-name-part-type="order">Hymenoptera</tp:taxon-name-part></tp:taxon-name>, <tp:taxon-name><tp:taxon-name-part taxon-name-part-type="family">Andrenidae</tp:taxon-name-part></tp:taxon-name>). Part II.</article-title> <source>University of California Publications in Entomology</source> <volume>85</volume>: <fpage>1</fpage>–<lpage>65</lpage>.</mixed-citation></ref><ref id="B11"><mixed-citation xmlns:xlink="http://www.w3.org/1999/xlink" xlink:type="simple">
          <person-group><name name-style="western"><surname>Michener</surname><given-names>CD</given-names></name></person-group> (<year>2007</year>) <source>The bees of the world. 2nd ed.</source> <publisher-name>Johns Hopkins University Press</publisher-name>, <publisher-loc>Baltimore</publisher-loc>, <size units="page">953 pp</size>.</mixed-citation></ref><ref id="B22"><mixed-citation xmlns:xlink="http://www.w3.org/1999/xlink" xlink:type="simple">
          <person-group><name name-style="western"><surname>Timberlake</surname><given-names>PH</given-names></name></person-group> (<year>1958</year>) <article-title>A revisional study of the bees of the genus <italic><tp:taxon-name><tp:taxon-name-part taxon-name-part-type="genus">Perdita</tp:taxon-name-part></tp:taxon-name></italic> F. Smith, with special reference to the fauna of the Pacific Coast (<tp:taxon-name><tp:taxon-name-part taxon-name-part-type="order">Hymenoptera</tp:taxon-name-part></tp:taxon-name>, <tp:taxon-name><tp:taxon-name-part taxon-name-part-type="family">Andrenidae</tp:taxon-name-part></tp:taxon-name>). Part III.</article-title> <source>University of California Publications in Entomology</source> <volume>14</volume>: <fpage>303</fpage>–<lpage>410</lpage>.</mixed-citation></ref><ref id="B14"><mixed-citation xmlns:xlink="http://www.w3.org/1999/xlink" xlink:type="simple">
          <person-group><name name-style="western"><surname>Pasteels</surname><given-names>JM</given-names></name><name name-style="western"><surname>Pasteels</surname><given-names>JJ</given-names></name><name name-style="western"><surname>De Vos</surname><given-names>L</given-names></name></person-group> (<year>1983</year>) <article-title>Ètude au microscope èlectronique à balayage des scopas collectrices de pollen chez les <tp:taxon-name><tp:taxon-name-part taxon-name-part-type="subfamily">Panurginae</tp:taxon-name-part></tp:taxon-name> (<tp:taxon-name><tp:taxon-name-part taxon-name-part-type="order">Hymenoptera</tp:taxon-name-part></tp:taxon-name>, <tp:taxon-name><tp:taxon-name-part taxon-name-part-type="superfamily">Apoidea</tp:taxon-name-part></tp:taxon-name>, <tp:taxon-name><tp:taxon-name-part taxon-name-part-type="family">Andrenidae</tp:taxon-name-part></tp:taxon-name>).</article-title> <source>Archives de Biologie</source> <volume>94</volume>: <fpage>53</fpage>–<lpage>73</lpage>.</mixed-citation></ref><ref id="B12"><mixed-citation xmlns:xlink="http://www.w3.org/1999/xlink" xlink:type="simple">
          <person-group><name name-style="western"><surname>Norden</surname><given-names>BB</given-names></name><name name-style="western"><surname>Krombein</surname><given-names>K V</given-names></name><name name-style="western"><surname>Danforth</surname><given-names>BN</given-names></name></person-group> (<year>1992</year>) <article-title>Taxonomic and bionomic observations on a Floridian panurgine bee, <tp:taxon-name><tp:taxon-name-part taxon-name-part-type="genus">Perdita</tp:taxon-name-part> (<tp:taxon-name-part taxon-name-part-type="subgenus">Hexaperdita</tp:taxon-name-part>) <tp:taxon-name-part taxon-name-part-type="species">graenicheri</tp:taxon-name-part></tp:taxon-name> Timberlake (<tp:taxon-name><tp:taxon-name-part taxon-name-part-type="order">Hymenoptera</tp:taxon-name-part></tp:taxon-name>: <tp:taxon-name><tp:taxon-name-part taxon-name-part-type="family">Andrenidae</tp:taxon-name-part></tp:taxon-name>).</article-title> <source>Journal of <tp:taxon-name><tp:taxon-name-part taxon-name-part-type="order">Hymenoptera</tp:taxon-name-part></tp:taxon-name> Research</source> <volume>1</volume>: <fpage>107</fpage>–<lpage>118</lpage>.</mixed-citation></ref><ref id="B17"><mixed-citation xmlns:xlink="http://www.w3.org/1999/xlink" xlink:type="simple">
          <person-group><name name-style="western"><surname>Portman</surname><given-names>ZM</given-names></name><name name-style="western"><surname>Tepedino</surname><given-names>VJ</given-names></name></person-group> (<year>2017</year>) <article-title>Convergent evolution of pollen transport mode in two distantly related bee genera (<tp:taxon-name><tp:taxon-name-part taxon-name-part-type="order">Hymenoptera</tp:taxon-name-part></tp:taxon-name>: <tp:taxon-name><tp:taxon-name-part taxon-name-part-type="family">Andrenidae</tp:taxon-name-part></tp:taxon-name> and <tp:taxon-name><tp:taxon-name-part taxon-name-part-type="family">Melittidae</tp:taxon-name-part></tp:taxon-name>).</article-title> <source>Apidologie</source> <volume>48</volume>: <fpage>461</fpage>–<lpage>472</lpage>. <ext-link xlink:type="simple" ext-link-type="doi" xlink:href="10.1007/s13592-016-0489-8">https://doi.org/10.1007/s13592-016-0489-8</ext-link></mixed-citation></ref><ref id="B6"><mixed-citation xmlns:xlink="http://www.w3.org/1999/xlink" xlink:type="simple">
          <person-group><name name-style="western"><surname>Danforth</surname><given-names>BN</given-names></name></person-group> (<year>1991</year>) <article-title>The morphology and behavior of dimorphic males in <italic><tp:taxon-name><tp:taxon-name-part taxon-name-part-type="genus">Perdita</tp:taxon-name-part> <tp:taxon-name-part taxon-name-part-type="species">portalis</tp:taxon-name-part></tp:taxon-name></italic> (<tp:taxon-name><tp:taxon-name-part taxon-name-part-type="order">Hymenoptera</tp:taxon-name-part></tp:taxon-name>: <tp:taxon-name><tp:taxon-name-part taxon-name-part-type="family">Andrenidae</tp:taxon-name-part></tp:taxon-name>).</article-title> <source>Behavioral Ecology and Sociobiology</source> <volume>29</volume>: <fpage>235</fpage>–<lpage>247</lpage>. <ext-link xlink:type="simple" ext-link-type="doi" xlink:href="10.1007/BF00163980">https://doi.org/10.1007/BF00163980</ext-link></mixed-citation></ref><ref id="B8"><mixed-citation xmlns:xlink="http://www.w3.org/1999/xlink" xlink:type="simple">
          <person-group><name name-style="western"><surname>Danforth</surname><given-names>BN</given-names></name><name name-style="western"><surname>Neff</surname><given-names>JL</given-names></name></person-group> (<year>1992</year>) <article-title>Male polymorphism and polyethism in <italic><tp:taxon-name><tp:taxon-name-part taxon-name-part-type="genus">Perdita</tp:taxon-name-part> <tp:taxon-name-part taxon-name-part-type="species">texana</tp:taxon-name-part></tp:taxon-name></italic> (<tp:taxon-name><tp:taxon-name-part taxon-name-part-type="order">Hymenoptera</tp:taxon-name-part></tp:taxon-name>: <tp:taxon-name><tp:taxon-name-part taxon-name-part-type="family">Andrenidae</tp:taxon-name-part></tp:taxon-name>).</article-title> <source>Annals of the Entomological Society of America</source> <volume>85</volume>: <fpage>616</fpage>–<lpage>626</lpage>. <ext-link xlink:type="simple" ext-link-type="doi" xlink:href="10.1093/aesa/85.5.616">https://doi.org/10.1093/aesa/85.5.616</ext-link></mixed-citation></ref></ref-list></tp:taxon-treatment>
