# Supplementary material for: Review of Perdita subgenus Procockerellia Timberlake (Hymenoptera, Andrenidae) and the first Perdita gynandromorph
Source: Zookeys. 2017 Oct 31;(712):87–111. doi: 10.3897/zookeys.712.14736 (PMC5674208; doi:10.3897/zookeys.712.14736)
Supplement: XML Treatment for Perdita (Prockerellia) albonotata [file zookeys.712.14736-treatment2.xml]

<!DOCTYPE tp:taxon-treatment
  PUBLIC "-//TaxonX//DTD Taxonomic Treatment Publishing DTD v0 20100105//EN" "tax-treatment-NSO.dtd">
<tp:taxon-treatment xmlns:tp="http://www.plazi.org/taxpub"><tp:treatment-meta><kwd-group><label>Taxon classification</label><kwd><named-content xmlns:xlink="http://www.w3.org/1999/xlink" content-type="kingdom">Animalia</named-content></kwd><kwd><named-content xmlns:xlink="http://www.w3.org/1999/xlink" content-type="order">Hymenoptera</named-content></kwd><kwd><named-content xmlns:xlink="http://www.w3.org/1999/xlink" content-type="family">Andrenidae</named-content></kwd></kwd-group><mixed-citation publication-type="journal"><person-group><name><surname>Portman</surname><given-names>Zachary M.</given-names></name><name><surname>Griswold</surname><given-names>Terry</given-names></name></person-group><article-title>Review of <tp:taxon-name><tp:taxon-name-part taxon-name-part-type="genus" reg="Perdita">Perdita</tp:taxon-name-part> <tp:taxon-name-part taxon-name-part-type="infraspecific-rank">subgenus</tp:taxon-name-part> <tp:taxon-name-part taxon-name-part-type="subgenus" reg="Procockerellia">Procockerellia</tp:taxon-name-part></tp:taxon-name> Timberlake (<tp:taxon-name><tp:taxon-name-part taxon-name-part-type="order">Hymenoptera</tp:taxon-name-part></tp:taxon-name>, <tp:taxon-name><tp:taxon-name-part taxon-name-part-type="family">Andrenidae</tp:taxon-name-part></tp:taxon-name>) and the first <italic><tp:taxon-name><tp:taxon-name-part taxon-name-part-type="genus" reg="Perdita">Perdita</tp:taxon-name-part></tp:taxon-name></italic> gynandromorph</article-title><source>Zookeys</source><day>31</day><month>10</month><year>2017</year><volume>2017</volume><issue>712</issue><fpage>87</fpage><lpage>111</lpage><pub-id pub-id-type="doi">10.3897/zookeys.712.14736</pub-id></mixed-citation></tp:treatment-meta><tp:nomenclature><tp:taxon-name>
            <tp:taxon-name-part taxon-name-part-type="genus" reg="Perdita">Perdita</tp:taxon-name-part> (<tp:taxon-name-part taxon-name-part-type="subgenus" reg="Prockerellia">Prockerellia</tp:taxon-name-part>) <tp:taxon-name-part taxon-name-part-type="species" reg="albonotata">albonotata</tp:taxon-name-part></tp:taxon-name><tp:taxon-authority>Timberlake</tp:taxon-authority><xref ref-type="fig" rid="F1">Figures 1A</xref><xref ref-type="fig" rid="F2">, 2A–C</xref><xref ref-type="fig" rid="F3">, 3A, D</xref><xref ref-type="fig" rid="F4">, 4A–B</xref><xref ref-type="fig" rid="F5">, 5A, D, G</xref><xref ref-type="fig" rid="F6">, 6A, D, G</xref><xref ref-type="fig" rid="F7">, 7</xref><xref ref-type="fig" rid="F8">, 8A</xref><tp:nomenclature-citation-list><tp:nomenclature-citation><tp:taxon-name>
                <tp:taxon-name-part taxon-name-part-type="genus" reg="Perdita">Perdita</tp:taxon-name-part> (<tp:taxon-name-part taxon-name-part-type="subgenus" reg="Procockerellia">Procockerellia</tp:taxon-name-part>) <tp:taxon-name-part taxon-name-part-type="species" reg="albonotata">albonotata</tp:taxon-name-part></tp:taxon-name><comment>Timberlake, 1954: 403, ♂♀. Holotype female: USA, California, San Bernardino Co., Morongo Valley, 29 September 1944, at flowers of <tp:taxon-name><tp:taxon-name-part taxon-name-part-type="genus" reg="Stephanomeria">Stephanomeria</tp:taxon-name-part> <tp:taxon-name-part taxon-name-part-type="species" reg="exigua">exigua</tp:taxon-name-part></tp:taxon-name> Nutt. [<named-content xmlns:xlink="http://www.w3.org/1999/xlink" content-type="dwc:institutional_code" xlink:type="simple">CAS</named-content>, type no. 14414]. Examined.</comment></tp:nomenclature-citation></tp:nomenclature-citation-list></tp:nomenclature><tp:treatment-sec sec-type="description" id="SECID0EQ1AG"><title>Measurements.</title><p>Female (n=10): head width 1.5 mm (1.3–1.8 mm), body length 5.8 mm (5.1–6.8 mm). Male (n=11): head width 1.4 mm (1.2–1.7 mm), body length 5.1 mm (4.0–6.2 mm).</p><fig id="F7" position="float" orientation="portrait"><label>Figure 7.</label><caption><p>Male head variance in <italic><tp:taxon-name><tp:taxon-name-part taxon-name-part-type="genus" reg="Perdita">Perdita</tp:taxon-name-part> <tp:taxon-name-part taxon-name-part-type="species" reg="albonotata">albonotata</tp:taxon-name-part></tp:taxon-name></italic>. <bold>A</bold> small male (BBSL529648) <bold>B</bold> medium male (BBSL532560) <bold>C</bold> large male (BBSL532480). Scale bars: 500 μm, all images are the same scale.</p></caption><graphic xmlns:xlink="http://www.w3.org/1999/xlink" xlink:href="zookeys-712-087-g007.jpg" position="float" orientation="portrait" xlink:type="simple" id="oo_165270.jpg"/></fig></tp:treatment-sec><tp:treatment-sec sec-type="diagnosis" id="SECID0ET2AG"><title>Diagnosis.</title><p>Both sexes of <italic><tp:taxon-name><tp:taxon-name-part taxon-name-part-type="genus" reg="Perdita">P.</tp:taxon-name-part> <tp:taxon-name-part taxon-name-part-type="species" reg="albonotata">albonotata</tp:taxon-name-part></tp:taxon-name></italic> have five maxillary palpi and the frons and vertex are weakly tessellate and slightly shining. The female generally has the most extensive facial markings in the subgenus, but the extent is highly variable. In the typical form, the face has the following markings: the clypeus is marked with white on the lateral margins and has a medial white band, the white paraocular marks are broadly triangular and reach the level of the antennal sockets, and the supraclypeal area can be dark or with a pair of white spots (Fig. <xref ref-type="fig" rid="F5">5A</xref>). The mandible is only slightly expanded on the inner margin and has a long apical tooth (Fig. <xref ref-type="fig" rid="F5">5D</xref>). The pronotal lobe can be white or dark. The white (sometimes yellowish) abdominal bands on T2–T5 are entire and curve towards the apical margins laterally (Fig. <xref ref-type="fig" rid="F5">5G</xref>).</p><p>The male is unique in <italic><tp:taxon-name><tp:taxon-name-part taxon-name-part-type="genus" reg="Procockerellia">Procockerellia</tp:taxon-name-part></tp:taxon-name></italic> due to the simple hind tarsal claws and the presence of an apical nub on the anterior face of the hind tibia, just above the tibial spurs (Fig. <xref ref-type="fig" rid="F6">6G</xref>). In addition, the male has the pygidial plate broadly and evenly rounded, and the discs of terga have small white markings, with the markings generally more pronounced on the apical terga (Fig. <xref ref-type="fig" rid="F6">6D</xref>).</p></tp:treatment-sec><tp:treatment-sec sec-type="distribution" id="SECID0EB4AG"><title>Distribution.</title><p>Arid regions of the West in Arizona, California, Idaho, Nevada and Utah: Great Basin, southern Colorado Plateau, Mojave Desert (Fig. <xref ref-type="fig" rid="F8">8A</xref>). There is a single record from the Sonoran Desert. Frequently found in sandy areas.</p><fig id="F8" position="float" orientation="portrait"><label>Figure 8.</label><caption><p>Occurrence maps. <bold>A</bold> <italic><tp:taxon-name><tp:taxon-name-part taxon-name-part-type="genus" reg="Perdita">Perdita</tp:taxon-name-part> <tp:taxon-name-part taxon-name-part-type="species" reg="albonotata">albonotata</tp:taxon-name-part></tp:taxon-name></italic> <bold>B</bold> <italic><tp:taxon-name><tp:taxon-name-part taxon-name-part-type="genus" reg="Perdita">P.</tp:taxon-name-part> <tp:taxon-name-part taxon-name-part-type="species" reg="moabensis">moabensis</tp:taxon-name-part></tp:taxon-name></italic> (circles) and <italic><tp:taxon-name><tp:taxon-name-part taxon-name-part-type="genus" reg="Perdita">P.</tp:taxon-name-part> <tp:taxon-name-part taxon-name-part-type="species" reg="stephanomeriae">stephanomeriae</tp:taxon-name-part></tp:taxon-name></italic> (triangles). Scale bar: 100 km.</p></caption><graphic xmlns:xlink="http://www.w3.org/1999/xlink" xlink:href="zookeys-712-087-g008.jpg" position="float" orientation="portrait" xlink:type="simple" id="oo_165271.jpg"/></fig></tp:treatment-sec><tp:treatment-sec sec-type="phenology" id="SECID0E45AG"><title>Phenology.</title><table-wrap id="T1" position="float" orientation="portrait"><table id="TID0ENSAE" rules="all"><tbody><tr><td rowspan="1" colspan="1">
                    <bold>Month</bold>:</td><td rowspan="1" colspan="1">
                    <bold>Apr</bold>
                  </td><td rowspan="1" colspan="1">
                    <bold>May</bold>
                  </td><td rowspan="1" colspan="1">
                    <bold>Jun</bold>
                  </td><td rowspan="1" colspan="1">
                    <bold>Jul</bold>
                  </td><td rowspan="1" colspan="1">
                    <bold>Aug</bold>
                  </td><td rowspan="1" colspan="1">
                    <bold>Sep</bold>
                  </td><td rowspan="1" colspan="1">
                    <bold>Oct</bold>
                  </td><td rowspan="1" colspan="1">
                    <bold>Nov</bold>
                  </td></tr><tr><td rowspan="1" colspan="1"># of records</td><td rowspan="1" colspan="1">11</td><td rowspan="1" colspan="1">2575</td><td rowspan="1" colspan="1">529</td><td rowspan="1" colspan="1">313</td><td rowspan="1" colspan="1">655</td><td rowspan="1" colspan="1">243</td><td rowspan="1" colspan="1">142</td><td rowspan="1" colspan="1">0</td></tr></tbody></table></table-wrap></tp:treatment-sec><tp:treatment-sec sec-type="Floral records" id="SECID0E4BBG"><title>Floral records.</title><p>
            <bold><tp:taxon-name><tp:taxon-name-part taxon-name-part-type="family">Asclepiadaceae</tp:taxon-name-part></tp:taxon-name></bold> (1 ♂): <italic><tp:taxon-name><tp:taxon-name-part taxon-name-part-type="genus" reg="Asclepias">Asclepias</tp:taxon-name-part></tp:taxon-name></italic> sp. 1 ♂, <bold><tp:taxon-name><tp:taxon-name-part taxon-name-part-type="genus" reg="Asteraceae">Asteraceae</tp:taxon-name-part></tp:taxon-name></bold> (61 ♂ 26 ♀): <italic><tp:taxon-name><tp:taxon-name-part taxon-name-part-type="genus" reg="Asteraceae">Asteraceae</tp:taxon-name-part></tp:taxon-name></italic> sp. 1 ♂ 1 ♀, <italic><tp:taxon-name><tp:taxon-name-part taxon-name-part-type="genus" reg="Baileya">Baileya</tp:taxon-name-part> <tp:taxon-name-part taxon-name-part-type="species" reg="pleniradiata">pleniradiata</tp:taxon-name-part></tp:taxon-name></italic> 2 ♂, <italic><tp:taxon-name><tp:taxon-name-part taxon-name-part-type="genus" reg="Grindelia">Grindelia</tp:taxon-name-part> <tp:taxon-name-part taxon-name-part-type="species" reg="squarrosa">squarrosa</tp:taxon-name-part></tp:taxon-name></italic> 1 ♂, <italic><tp:taxon-name><tp:taxon-name-part taxon-name-part-type="genus" reg="Helianthus">Helianthus</tp:taxon-name-part></tp:taxon-name></italic> sp. 1 ♀, <italic><tp:taxon-name><tp:taxon-name-part taxon-name-part-type="genus" reg="Isocoma">Isocoma</tp:taxon-name-part> <tp:taxon-name-part taxon-name-part-type="species" reg="acradenia">acradenia</tp:taxon-name-part></tp:taxon-name></italic> 1 ♂, <italic><tp:taxon-name><tp:taxon-name-part taxon-name-part-type="genus" reg="Malacothrix">Malacothrix</tp:taxon-name-part> <tp:taxon-name-part taxon-name-part-type="species" reg="sonchoides">sonchoides</tp:taxon-name-part></tp:taxon-name></italic> 3 ♂ 1 ♀, <italic><tp:taxon-name><tp:taxon-name-part taxon-name-part-type="genus" reg="Pectis">Pectis</tp:taxon-name-part> <tp:taxon-name-part taxon-name-part-type="species" reg="papposa">papposa</tp:taxon-name-part></tp:taxon-name></italic> 2 ♂, <italic><tp:taxon-name><tp:taxon-name-part taxon-name-part-type="genus" reg="Rafinesquia">Rafinesquia</tp:taxon-name-part> <tp:taxon-name-part taxon-name-part-type="species" reg="neomexicana">neomexicana</tp:taxon-name-part></tp:taxon-name></italic> 1 ♂, <italic><tp:taxon-name><tp:taxon-name-part taxon-name-part-type="genus" reg="Senecio">Senecio</tp:taxon-name-part> <tp:taxon-name-part taxon-name-part-type="species" reg="spartioides">spartioides</tp:taxon-name-part></tp:taxon-name></italic> 1 ♂, <italic><tp:taxon-name><tp:taxon-name-part taxon-name-part-type="genus" reg="Stephanomeria">Stephanomeria</tp:taxon-name-part> <tp:taxon-name-part taxon-name-part-type="species" reg="exigua">exigua</tp:taxon-name-part></tp:taxon-name></italic> 3 ♂ 3 ♀, <italic><tp:taxon-name><tp:taxon-name-part taxon-name-part-type="genus" reg="Stephanomeria">S.</tp:taxon-name-part> <tp:taxon-name-part taxon-name-part-type="species" reg="pauciflora">pauciflora</tp:taxon-name-part></tp:taxon-name></italic> 2 ♂ 1 ♀, <italic><tp:taxon-name><tp:taxon-name-part taxon-name-part-type="genus" reg="Stephanomeria">S.</tp:taxon-name-part></tp:taxon-name></italic> sp. 44 ♂ 19 ♀, <bold><tp:taxon-name><tp:taxon-name-part taxon-name-part-type="family">Brassicaceae</tp:taxon-name-part></tp:taxon-name></bold> (6 ♂ 15 ♀): <italic><tp:taxon-name><tp:taxon-name-part taxon-name-part-type="genus" reg="Streptanthus">Streptanthus</tp:taxon-name-part></tp:taxon-name></italic> sp. 6 ♂ 15 ♀, <bold><tp:taxon-name><tp:taxon-name-part taxon-name-part-type="family">Euphorbiaceae</tp:taxon-name-part></tp:taxon-name></bold> (4 ♂): <italic><tp:taxon-name><tp:taxon-name-part taxon-name-part-type="genus" reg="Croton">Croton</tp:taxon-name-part></tp:taxon-name></italic> sp. 1 ♂, <italic><tp:taxon-name><tp:taxon-name-part taxon-name-part-type="genus" reg="Croton">C.</tp:taxon-name-part> <tp:taxon-name-part taxon-name-part-type="species" reg="wigginsii">wigginsii</tp:taxon-name-part></tp:taxon-name></italic> 3 ♂, <bold><tp:taxon-name><tp:taxon-name-part taxon-name-part-type="family">Fabaceae</tp:taxon-name-part></tp:taxon-name></bold> (1 ♂): <italic><tp:taxon-name><tp:taxon-name-part taxon-name-part-type="genus" reg="Acacia">Acacia</tp:taxon-name-part> <tp:taxon-name-part taxon-name-part-type="species" reg="greggii">greggii</tp:taxon-name-part></tp:taxon-name></italic> 1 ♂, <bold><tp:taxon-name><tp:taxon-name-part taxon-name-part-type="family">Loasaceae</tp:taxon-name-part></tp:taxon-name></bold> (1 ♂): <italic><tp:taxon-name><tp:taxon-name-part taxon-name-part-type="genus" reg="Mentzelia">Mentzelia</tp:taxon-name-part> <tp:taxon-name-part taxon-name-part-type="species" reg="multiflora">multiflora</tp:taxon-name-part></tp:taxon-name></italic> 1 ♂, <bold><tp:taxon-name><tp:taxon-name-part taxon-name-part-type="family">Malvaceae</tp:taxon-name-part></tp:taxon-name></bold> (1 ♂): <italic><tp:taxon-name><tp:taxon-name-part taxon-name-part-type="genus" reg="Sphaeralcea">Sphaeralcea</tp:taxon-name-part></tp:taxon-name></italic> sp. 1 ♂, <bold><tp:taxon-name><tp:taxon-name-part taxon-name-part-type="family">Polemoniaceae</tp:taxon-name-part></tp:taxon-name></bold> (1 ♂): <italic><tp:taxon-name><tp:taxon-name-part taxon-name-part-type="genus" reg="Eriastrum">Eriastrum</tp:taxon-name-part> <tp:taxon-name-part taxon-name-part-type="species" reg="wilcoxii">wilcoxii</tp:taxon-name-part></tp:taxon-name></italic> 1 ♂, <bold><tp:taxon-name><tp:taxon-name-part taxon-name-part-type="family">Polygonaceae</tp:taxon-name-part></tp:taxon-name></bold> (3 ♂): <italic><tp:taxon-name><tp:taxon-name-part taxon-name-part-type="genus" reg="Eriogonum">Eriogonum</tp:taxon-name-part> <tp:taxon-name-part taxon-name-part-type="species" reg="cernuum">cernuum</tp:taxon-name-part></tp:taxon-name></italic> 1 ♂, <italic><tp:taxon-name><tp:taxon-name-part taxon-name-part-type="genus" reg="Eriogonum">E.</tp:taxon-name-part> <tp:taxon-name-part taxon-name-part-type="species" reg="deflexum">deflexum</tp:taxon-name-part></tp:taxon-name></italic> 1 ♂, <italic><tp:taxon-name><tp:taxon-name-part taxon-name-part-type="genus" reg="Eriogonum">E.</tp:taxon-name-part> <tp:taxon-name-part taxon-name-part-type="species" reg="nummulare">nummulare</tp:taxon-name-part></tp:taxon-name></italic> 1 ♂.</p></tp:treatment-sec><tp:treatment-sec sec-type="material" id="SECID0EBLBG"><title>Additional material examined.</title><p>Total specimens: 1403 ♂ 3060 ♀. <bold>USA: ARIZONA: Coconino County</bold>: Colorado River, Fossil Rapids (<named-content xmlns:xlink="http://www.w3.org/1999/xlink" content-type="dwc:verbatimCoordinates" xlink:type="simple"><named-content content-type="geo-json" specific-use="{&#34;type&#34;:&#34;Point&#34;,&#34;coordinates&#34;:[-112.525000,36.273330]}" id="NCID0EMLBG" xlink:type="simple">36.27333 -112.525</named-content></named-content>): 1 ♂, 28 Sep 2001, T.L. Griswold, J. Sterling, <italic><tp:taxon-name><tp:taxon-name-part taxon-name-part-type="genus" reg="Isocoma">Isocoma</tp:taxon-name-part> <tp:taxon-name-part taxon-name-part-type="species" reg="acradenia">acradenia</tp:taxon-name-part></tp:taxon-name></italic>; <bold>Mohave County</bold>: Littlefield, N (<named-content xmlns:xlink="http://www.w3.org/1999/xlink" content-type="dwc:verbatimCoordinates" xlink:type="simple"><named-content content-type="geo-json" specific-use="{&#34;type&#34;:&#34;Point&#34;,&#34;coordinates&#34;:[-113.920000,36.880000]}" id="NCID0EBMBG" xlink:type="simple">36.88 -113.92</named-content></named-content>): 1 ♂, 8 May 1998, M. Andres, K. Keen, K. Receveur, C. Schultz; Littlefield (<named-content xmlns:xlink="http://www.w3.org/1999/xlink" content-type="dwc:verbatimCoordinates" xlink:type="simple"><named-content content-type="geo-json" specific-use="{&#34;type&#34;:&#34;Point&#34;,&#34;coordinates&#34;:[-113.920000,36.880000]}" id="NCID0EJMBG" xlink:type="simple">36.88 -113.92</named-content></named-content>): 1 ♂, 15 Jun 1983, W.J. Hanson; Mesquite, 8 mi E (<named-content xmlns:xlink="http://www.w3.org/1999/xlink" content-type="dwc:verbatimCoordinates" xlink:type="simple"><named-content content-type="geo-json" specific-use="{&#34;type&#34;:&#34;Point&#34;,&#34;coordinates&#34;:[-113.980000,36.810000]}" id="NCID0ERMBG" xlink:type="simple">36.81 -113.98</named-content></named-content>): 3 ♂, 26 Apr 1973, F.D. Parker, P.F. Torchio. <bold>CALIFORNIA: Riverside County</bold>: Palm Springs (<named-content xmlns:xlink="http://www.w3.org/1999/xlink" content-type="dwc:verbatimCoordinates" xlink:type="simple"><named-content content-type="geo-json" specific-use="{&#34;type&#34;:&#34;Point&#34;,&#34;coordinates&#34;:[-116.545300,33.832000]}" id="NCID0E2MBG" xlink:type="simple">33.832 -116.5453</named-content></named-content>): 1 ♂, 2 May 1953, R.M. Bohart; <bold>San Bernardino County</bold>: (<named-content xmlns:xlink="http://www.w3.org/1999/xlink" content-type="dwc:verbatimCoordinates" xlink:type="simple"><named-content content-type="geo-json" specific-use="{&#34;type&#34;:&#34;Point&#34;,&#34;coordinates&#34;:[-115.773100,34.868000]}" id="NCID0EFNBG" xlink:type="simple">34.868 -115.7731</named-content></named-content>): 2 ♀, 28–29 Apr 2012, collector unknown; 5 ♀, 24–25 May 2012, collector unknown; (<named-content xmlns:xlink="http://www.w3.org/1999/xlink" content-type="dwc:verbatimCoordinates" xlink:type="simple"><named-content content-type="geo-json" specific-use="{&#34;type&#34;:&#34;Point&#34;,&#34;coordinates&#34;:[-115.780800,34.879400]}" id="NCID0ENNBG" xlink:type="simple">34.8794 -115.7808</named-content></named-content>): 3 ♀, 16–17 Aug 2011, collector unknown; 10 ♀, 5–6 Oct 2011, collector unknown; 1 ♀, 23–24 Oct 2011, collector unknown; 1 ♀, 28–29 Apr 2012, collector unknown; 11 ♂ 104 ♀, 24–25 May 2012, collector unknown; Black Canyon (<named-content xmlns:xlink="http://www.w3.org/1999/xlink" content-type="dwc:verbatimCoordinates" xlink:type="simple"><named-content content-type="geo-json" specific-use="{&#34;type&#34;:&#34;Point&#34;,&#34;coordinates&#34;:[-115.394000,35.122300]}" id="NCID0EVNBG" xlink:type="simple">35.1223 -115.394</named-content></named-content>): 2 ♀, 30 May 1998, F.D. Parker; Cedar Canyon (<named-content xmlns:xlink="http://www.w3.org/1999/xlink" content-type="dwc:verbatimCoordinates" xlink:type="simple"><named-content content-type="geo-json" specific-use="{&#34;type&#34;:&#34;Point&#34;,&#34;coordinates&#34;:[-115.440980,35.161920]}" id="NCID0E4NBG" xlink:type="simple">35.16192 -115.44098</named-content></named-content>): 1 ♀, 30 May 1998, F.D. Parker; Hole-in-the-Wall, 2 mi S (<named-content xmlns:xlink="http://www.w3.org/1999/xlink" content-type="dwc:verbatimCoordinates" xlink:type="simple"><named-content content-type="geo-json" specific-use="{&#34;type&#34;:&#34;Point&#34;,&#34;coordinates&#34;:[-115.384300,35.017830]}" id="NCID0EFOBG" xlink:type="simple">35.01783 -115.3843</named-content></named-content>): 7 ♂ 13 ♀, 30 May 1998, F.D. Parker; Kelso, 1 km NE (<named-content xmlns:xlink="http://www.w3.org/1999/xlink" content-type="dwc:verbatimCoordinates" xlink:type="simple"><named-content content-type="geo-json" specific-use="{&#34;type&#34;:&#34;Point&#34;,&#34;coordinates&#34;:[-115.639400,35.019700]}" id="NCID0ENOBG" xlink:type="simple">35.0197 -115.6394</named-content></named-content>): 2 ♂ 3 ♀, 31 May 1998, F.D. Parker. <bold>IDAHO: Franklin County</bold>: Preston (<named-content xmlns:xlink="http://www.w3.org/1999/xlink" content-type="dwc:verbatimCoordinates" xlink:type="simple"><named-content content-type="geo-json" specific-use="{&#34;type&#34;:&#34;Point&#34;,&#34;coordinates&#34;:[-111.870000,42.090000]}" id="NCID0EXOBG" xlink:type="simple">42.09 -111.87</named-content></named-content>): 1 ♂ 1 ♀, 8 Aug 1972, G.E. Bohart. <bold>NEVADA: Churchill County</bold>: Sand Mountain, 25 mi SE Fallon (<named-content xmlns:xlink="http://www.w3.org/1999/xlink" content-type="dwc:verbatimCoordinates" xlink:type="simple"><named-content content-type="geo-json" specific-use="{&#34;type&#34;:&#34;Point&#34;,&#34;coordinates&#34;:[-118.412800,39.316300]}" id="NCID0ENPBG" xlink:type="simple">39.3163 -118.4128</named-content></named-content>): 1 ♀, 13 Jul 1980, L. Hanks; <bold>Clark County</bold>: 0.42 mi E McClanahan Spr. (<named-content xmlns:xlink="http://www.w3.org/1999/xlink" content-type="dwc:verbatimCoordinates" xlink:type="simple"><named-content content-type="geo-json" specific-use="{&#34;type&#34;:&#34;Point&#34;,&#34;coordinates&#34;:[-115.178800,35.694900]}" id="NCID0EXPBG" xlink:type="simple">35.6949 -115.1788</named-content></named-content>): 3 ♂ 1 ♀, 12 May 2004, T.L. Griswold, E. Ahlstrom; 3 ♂ 1 ♀, 25 May 2004, E. Ahlstrom, L. Saul; 1 mi SW Little Virgin Peak (<named-content xmlns:xlink="http://www.w3.org/1999/xlink" content-type="dwc:verbatimCoordinates" xlink:type="simple"><named-content content-type="geo-json" specific-use="{&#34;type&#34;:&#34;Point&#34;,&#34;coordinates&#34;:[-114.210000,36.592700]}" id="NCID0E6PBG" xlink:type="simple">36.5927 -114.21</named-content></named-content>): 3 ♀, 8 Jun 2004, E. Ahlstrom, D. Skandilis; 1.3 mi ESE Mule Spr. (<named-content xmlns:xlink="http://www.w3.org/1999/xlink" content-type="dwc:verbatimCoordinates" xlink:type="simple"><named-content content-type="geo-json" specific-use="{&#34;type&#34;:&#34;Point&#34;,&#34;coordinates&#34;:[-115.559400,36.026100]}" id="NCID0EHQBG" xlink:type="simple">36.0261 -115.5594</named-content></named-content>): 1 ♂, 9 Jun 2004, L. Saul, D. Skandilis; 2.3 mi E Sheep Mtn. (<named-content xmlns:xlink="http://www.w3.org/1999/xlink" content-type="dwc:verbatimCoordinates" xlink:type="simple"><named-content content-type="geo-json" specific-use="{&#34;type&#34;:&#34;Point&#34;,&#34;coordinates&#34;:[-115.240700,35.747300]}" id="NCID0EPQBG" xlink:type="simple">35.7473 -115.2407</named-content></named-content>): 6 ♂ 9 ♀, 12 May 2004, T.L. Griswold, E. Ahlstrom; 3.0 mi SE Rainbow Mtn. (<named-content xmlns:xlink="http://www.w3.org/1999/xlink" content-type="dwc:verbatimCoordinates" xlink:type="simple"><named-content content-type="geo-json" specific-use="{&#34;type&#34;:&#34;Point&#34;,&#34;coordinates&#34;:[-115.447900,36.083200]}" id="NCID0EXQBG" xlink:type="simple">36.0832 -115.4479</named-content></named-content>): 2 ♂, 23 Aug 2004, E. Ahlstrom, <italic><tp:taxon-name><tp:taxon-name-part taxon-name-part-type="genus" reg="Pectis">Pectis</tp:taxon-name-part> <tp:taxon-name-part taxon-name-part-type="species" reg="papposa">papposa</tp:taxon-name-part></tp:taxon-name></italic>; 3.5 mi SW Cow Spr. (<named-content xmlns:xlink="http://www.w3.org/1999/xlink" content-type="dwc:verbatimCoordinates" xlink:type="simple"><named-content content-type="geo-json" specific-use="{&#34;type&#34;:&#34;Point&#34;,&#34;coordinates&#34;:[-115.066500,35.538200]}" id="NCID0EKRBG" xlink:type="simple">35.5382 -115.0665</named-content></named-content>): 14 ♂ 1 ♀, 25 May 2004, S.M. Higbee, D. Skandilis; 3.9 mi SSW Whitney Pocket (<named-content xmlns:xlink="http://www.w3.org/1999/xlink" content-type="dwc:verbatimCoordinates" xlink:type="simple"><named-content content-type="geo-json" specific-use="{&#34;type&#34;:&#34;Point&#34;,&#34;coordinates&#34;:[-114.153700,36.466900]}" id="NCID0E5RBG" xlink:type="simple">36.4669 -114.1537</named-content></named-content>): 3 ♂ 7 ♀, 26 May 2005, R. Andrus, S.M. Higbee; Black Mesa, W (<named-content xmlns:xlink="http://www.w3.org/1999/xlink" content-type="dwc:verbatimCoordinates" xlink:type="simple"><named-content content-type="geo-json" specific-use="{&#34;type&#34;:&#34;Point&#34;,&#34;coordinates&#34;:[-114.789000,36.160700]}" id="NCID0ESSBG" xlink:type="simple">36.1607 -114.789</named-content></named-content>): 1 ♂, 9 Oct 1998, T.L. Griswold, <italic><tp:taxon-name><tp:taxon-name-part taxon-name-part-type="genus" reg="Eriogonum">Eriogonum</tp:taxon-name-part> <tp:taxon-name-part taxon-name-part-type="species" reg="deflexum">deflexum</tp:taxon-name-part></tp:taxon-name></italic>; Black Ridge, 4.6 mi NW (<named-content xmlns:xlink="http://www.w3.org/1999/xlink" content-type="dwc:verbatimCoordinates" xlink:type="simple"><named-content content-type="geo-json" specific-use="{&#34;type&#34;:&#34;Point&#34;,&#34;coordinates&#34;:[-114.359400,36.597500]}" id="NCID0EFTBG" xlink:type="simple">36.5975 -114.3594</named-content></named-content>): 1 ♂ 1 ♀, 21 Apr 2005, R. Andrus, <italic><tp:taxon-name><tp:taxon-name-part taxon-name-part-type="genus" reg="Stephanomeria">Stephanomeria</tp:taxon-name-part> <tp:taxon-name-part taxon-name-part-type="species" reg="pauciflora">pauciflora</tp:taxon-name-part></tp:taxon-name></italic>; Black Wash (<named-content xmlns:xlink="http://www.w3.org/1999/xlink" content-type="dwc:verbatimCoordinates" xlink:type="simple"><named-content content-type="geo-json" specific-use="{&#34;type&#34;:&#34;Point&#34;,&#34;coordinates&#34;:[-114.077800,36.411300]}" id="NCID0EYTBG" xlink:type="simple">36.4113 -114.0778</named-content></named-content>): 1 ♂, 12 Aug 1998, T.L. Griswold, <italic><tp:taxon-name><tp:taxon-name-part taxon-name-part-type="genus" reg="Baileya">Baileya</tp:taxon-name-part> <tp:taxon-name-part taxon-name-part-type="species" reg="pleniradiata">pleniradiata</tp:taxon-name-part></tp:taxon-name></italic>; Bowman Reservoir, E (<named-content xmlns:xlink="http://www.w3.org/1999/xlink" content-type="dwc:verbatimCoordinates" xlink:type="simple"><named-content content-type="geo-json" specific-use="{&#34;type&#34;:&#34;Point&#34;,&#34;coordinates&#34;:[-114.467000,36.622200]}" id="NCID0ELUBG" xlink:type="simple">36.6222 -114.467</named-content></named-content>): 4 ♂ 7 ♀, 5 Aug 1998, M. Andres, C. Schultz; Christmas Tree Pass, W (<named-content xmlns:xlink="http://www.w3.org/1999/xlink" content-type="dwc:verbatimCoordinates" xlink:type="simple"><named-content content-type="geo-json" specific-use="{&#34;type&#34;:&#34;Point&#34;,&#34;coordinates&#34;:[-114.823000,35.270800]}" id="NCID0ETUBG" xlink:type="simple">35.2708 -114.823</named-content></named-content>): 1 ♂, 6 Jun 1998, F.D. Parker; Corn Creek Springs (<named-content xmlns:xlink="http://www.w3.org/1999/xlink" content-type="dwc:verbatimCoordinates" xlink:type="simple"><named-content content-type="geo-json" specific-use="{&#34;type&#34;:&#34;Point&#34;,&#34;coordinates&#34;:[-115.363000,36.440700]}" id="NCID0E2UBG" xlink:type="simple">36.4407 -115.363</named-content></named-content>): 1 ♀, 28 May 1998, F.D. Parker; Eldorado Valley (<named-content xmlns:xlink="http://www.w3.org/1999/xlink" content-type="dwc:verbatimCoordinates" xlink:type="simple"><named-content content-type="geo-json" specific-use="{&#34;type&#34;:&#34;Point&#34;,&#34;coordinates&#34;:[-114.878000,35.569700]}" id="NCID0EDVBG" xlink:type="simple">35.5697 -114.878</named-content></named-content>): 2 ♂, 10 Jun 1998, M. Andres, K. Keen, K. Receveur, C. Schultz; Fire Canyon Wash (<named-content xmlns:xlink="http://www.w3.org/1999/xlink" content-type="dwc:verbatimCoordinates" xlink:type="simple"><named-content content-type="geo-json" specific-use="{&#34;type&#34;:&#34;Point&#34;,&#34;coordinates&#34;:[-114.508800,36.454800]}" id="NCID0ELVBG" xlink:type="simple">36.4548 -114.5088</named-content></named-content>): 18 ♂ 51 ♀, 5 Aug 1998, M. Andres, C. Schultz; Halfway Wash, 1.8 mi NW Virgin River (<named-content xmlns:xlink="http://www.w3.org/1999/xlink" content-type="dwc:verbatimCoordinates" xlink:type="simple"><named-content content-type="geo-json" specific-use="{&#34;type&#34;:&#34;Point&#34;,&#34;coordinates&#34;:[-114.332200,36.685900]}" id="NCID0ETVBG" xlink:type="simple">36.6859 -114.3322</named-content></named-content>): 1 ♂, 6 May 2004, E. Ahlstrom; Highland Range, NW (<named-content xmlns:xlink="http://www.w3.org/1999/xlink" content-type="dwc:verbatimCoordinates" xlink:type="simple"><named-content content-type="geo-json" specific-use="{&#34;type&#34;:&#34;Point&#34;,&#34;coordinates&#34;:[-115.071500,35.670300]}" id="NCID0E2VBG" xlink:type="simple">35.6703 -115.0715</named-content></named-content>): 1 ♂ 1 ♀, 9 Jun 1998, M. Andres, K. Keen; Hot Creek Valley (<named-content xmlns:xlink="http://www.w3.org/1999/xlink" content-type="dwc:verbatimCoordinates" xlink:type="simple"><named-content content-type="geo-json" specific-use="{&#34;type&#34;:&#34;Point&#34;,&#34;coordinates&#34;:[-115.070560,36.274170]}" id="NCID0EDWBG" xlink:type="simple">36.27417 -115.07056</named-content></named-content>): 2 ♂ 2 ♀, 20 Aug 1998, F.D. Parker; Jean Lake, 2.24 mi ENE (<named-content xmlns:xlink="http://www.w3.org/1999/xlink" content-type="dwc:verbatimCoordinates" xlink:type="simple"><named-content content-type="geo-json" specific-use="{&#34;type&#34;:&#34;Point&#34;,&#34;coordinates&#34;:[-115.205100,35.814000]}" id="NCID0ELWBG" xlink:type="simple">35.814 -115.2051</named-content></named-content>): 1 ♂, 10 May 2005, S.M. Higbee, <italic><tp:taxon-name><tp:taxon-name-part taxon-name-part-type="genus" reg="Rafinesquia">Rafinesquia</tp:taxon-name-part> <tp:taxon-name-part taxon-name-part-type="species" reg="neomexicana">neomexicana</tp:taxon-name-part></tp:taxon-name></italic>; Jean Lake, NE (<named-content xmlns:xlink="http://www.w3.org/1999/xlink" content-type="dwc:verbatimCoordinates" xlink:type="simple"><named-content content-type="geo-json" specific-use="{&#34;type&#34;:&#34;Point&#34;,&#34;coordinates&#34;:[-115.223300,35.806700]}" id="NCID0EKXBG" xlink:type="simple">35.8067 -115.2233</named-content></named-content>): 1 ♂ 3 ♀, 8 Oct 1998, T.L. Griswold; Jean, N (<named-content xmlns:xlink="http://www.w3.org/1999/xlink" content-type="dwc:verbatimCoordinates" xlink:type="simple"><named-content content-type="geo-json" specific-use="{&#34;type&#34;:&#34;Point&#34;,&#34;coordinates&#34;:[-115.299800,35.810200]}" id="NCID0ESXBG" xlink:type="simple">35.8102 -115.2998</named-content></named-content>): 1 ♂, 8 Oct 1998, T.L. Griswold; Juanita Springs Ranch, S Riverside (<named-content xmlns:xlink="http://www.w3.org/1999/xlink" content-type="dwc:verbatimCoordinates" xlink:type="simple"><named-content content-type="geo-json" specific-use="{&#34;type&#34;:&#34;Point&#34;,&#34;coordinates&#34;:[-114.247800,36.638300]}" id="NCID0E1XBG" xlink:type="simple">36.6383 -114.2478</named-content></named-content>): 1 ♂, 15 May 1983, F.D. &amp; J.H. Parker; Kyle Canyon (<named-content xmlns:xlink="http://www.w3.org/1999/xlink" content-type="dwc:verbatimCoordinates" xlink:type="simple"><named-content content-type="geo-json" specific-use="{&#34;type&#34;:&#34;Point&#34;,&#34;coordinates&#34;:[-115.341800,36.326800]}" id="NCID0ECYBG" xlink:type="simple">36.3268 -115.3418</named-content></named-content>): 1 ♀, 28 May 1998, F.D. Parker; Las Vegas Dunes (<named-content xmlns:xlink="http://www.w3.org/1999/xlink" content-type="dwc:verbatimCoordinates" xlink:type="simple"><named-content content-type="geo-json" specific-use="{&#34;type&#34;:&#34;Point&#34;,&#34;coordinates&#34;:[-114.966700,36.286000]}" id="NCID0EKYBG" xlink:type="simple">36.286 -114.9667</named-content></named-content>): 1 ♂ 28 ♀, 22 May 1998, M. Andres, K. Keen, K. Receveur, C. Schultz; Las Vegas, NE (<named-content xmlns:xlink="http://www.w3.org/1999/xlink" content-type="dwc:verbatimCoordinates" xlink:type="simple"><named-content content-type="geo-json" specific-use="{&#34;type&#34;:&#34;Point&#34;,&#34;coordinates&#34;:[-115.035500,36.279800]}" id="NCID0ESYBG" xlink:type="simple">36.2798 -115.0355</named-content></named-content>): 1 ♂, 7 Oct 1998, T.L. Griswold; Mesquite (<named-content xmlns:xlink="http://www.w3.org/1999/xlink" content-type="dwc:verbatimCoordinates" xlink:type="simple"><named-content content-type="geo-json" specific-use="{&#34;type&#34;:&#34;Point&#34;,&#34;coordinates&#34;:[-114.066400,36.805500]}" id="NCID0E1YBG" xlink:type="simple">36.8055 -114.0664</named-content></named-content>): 1 ♂, 4 Oct 1988, P.F. Torchio, R.W. Rust, <italic><tp:taxon-name><tp:taxon-name-part taxon-name-part-type="genus" reg="Croton">Croton</tp:taxon-name-part></tp:taxon-name></italic> sp.; 14 ♂ 6 ♀, 8 May 1994, P.F. Torchio, D.F. Veirs, <italic><tp:taxon-name><tp:taxon-name-part taxon-name-part-type="genus" reg="Stephanomeria">S.</tp:taxon-name-part></tp:taxon-name></italic> sp.; Mesquite (<named-content xmlns:xlink="http://www.w3.org/1999/xlink" content-type="dwc:verbatimCoordinates" xlink:type="simple"><named-content content-type="geo-json" specific-use="{&#34;type&#34;:&#34;Point&#34;,&#34;coordinates&#34;:[-114.070300,36.814400]}" id="NCID0EWZBG" xlink:type="simple">36.8144 -114.0703</named-content></named-content>): 3 ♀, 19 Sep 1997, F.D. Parker; Mica Peak (<named-content xmlns:xlink="http://www.w3.org/1999/xlink" content-type="dwc:verbatimCoordinates" xlink:type="simple"><named-content content-type="geo-json" specific-use="{&#34;type&#34;:&#34;Point&#34;,&#34;coordinates&#34;:[-114.144500,36.334800]}" id="NCID0E5ZBG" xlink:type="simple">36.3348 -114.1445</named-content></named-content>): 2 ♂ 1 ♀, 7 Jun 1998, T.L. Griswold, F.D. Parker; Mormon Mesa (<named-content xmlns:xlink="http://www.w3.org/1999/xlink" content-type="dwc:verbatimCoordinates" xlink:type="simple"><named-content content-type="geo-json" specific-use="{&#34;type&#34;:&#34;Point&#34;,&#34;coordinates&#34;:[-114.419700,36.570200]}" id="NCID0EG1BG" xlink:type="simple">36.5702 -114.4197</named-content></named-content>): 1 ♂ 1 ♀, 5 Aug 1998, M. Andres, C. Schultz; Mormon Mesa (<named-content xmlns:xlink="http://www.w3.org/1999/xlink" content-type="dwc:verbatimCoordinates" xlink:type="simple"><named-content content-type="geo-json" specific-use="{&#34;type&#34;:&#34;Point&#34;,&#34;coordinates&#34;:[-114.375000,36.743700]}" id="NCID0EO1BG" xlink:type="simple">36.7437 -114.375</named-content></named-content>): 10 ♀, 5 Aug 1998, M. Andres, C. Schultz; Mormon Mesa (<named-content xmlns:xlink="http://www.w3.org/1999/xlink" content-type="dwc:verbatimCoordinates" xlink:type="simple"><named-content content-type="geo-json" specific-use="{&#34;type&#34;:&#34;Point&#34;,&#34;coordinates&#34;:[-114.377800,36.744700]}" id="NCID0EW1BG" xlink:type="simple">36.7447 -114.3778</named-content></named-content>): 36 ♂ 180 ♀, 20 May 1998, M. Andres, K. Keen, K. Receveur, C. Schultz; Mormon Well Rd (<named-content xmlns:xlink="http://www.w3.org/1999/xlink" content-type="dwc:verbatimCoordinates" xlink:type="simple"><named-content content-type="geo-json" specific-use="{&#34;type&#34;:&#34;Point&#34;,&#34;coordinates&#34;:[-115.351000,36.435500]}" id="NCID0E51BG" xlink:type="simple">36.4355 -115.351</named-content></named-content>): 1 ♀, 15 Sep 1998, W.R. Bowlin; Mormon Well Rd (<named-content xmlns:xlink="http://www.w3.org/1999/xlink" content-type="dwc:verbatimCoordinates" xlink:type="simple"><named-content content-type="geo-json" specific-use="{&#34;type&#34;:&#34;Point&#34;,&#34;coordinates&#34;:[-115.351900,36.436100]}" id="NCID0EG2BG" xlink:type="simple">36.4361 -115.3519</named-content></named-content>): 1 ♂, 15 Sep 1998, W.R. Bowlin; Mormon Well Road (<named-content xmlns:xlink="http://www.w3.org/1999/xlink" content-type="dwc:verbatimCoordinates" xlink:type="simple"><named-content content-type="geo-json" specific-use="{&#34;type&#34;:&#34;Point&#34;,&#34;coordinates&#34;:[-115.106700,36.534000]}" id="NCID0EO2BG" xlink:type="simple">36.534 -115.1067</named-content></named-content>): 6 ♂ 8 ♀, 1 Jul 1998, M. Andres, C. Schultz; Mormon Well Road (<named-content xmlns:xlink="http://www.w3.org/1999/xlink" content-type="dwc:verbatimCoordinates" xlink:type="simple"><named-content content-type="geo-json" specific-use="{&#34;type&#34;:&#34;Point&#34;,&#34;coordinates&#34;:[-115.099500,36.549200]}" id="NCID0EW2BG" xlink:type="simple">36.5492 -115.0995</named-content></named-content>): 6 ♂, 16 Jul 1998, M. Andres, C. Schultz; Mud Wash (<named-content xmlns:xlink="http://www.w3.org/1999/xlink" content-type="dwc:verbatimCoordinates" xlink:type="simple"><named-content content-type="geo-json" specific-use="{&#34;type&#34;:&#34;Point&#34;,&#34;coordinates&#34;:[-114.152700,36.430000]}" id="NCID0E52BG" xlink:type="simple">36.43 -114.1527</named-content></named-content>): 1 ♀, 19 Sep 1998, W.R. Bowlin; Overton, NE (<named-content xmlns:xlink="http://www.w3.org/1999/xlink" content-type="dwc:verbatimCoordinates" xlink:type="simple"><named-content content-type="geo-json" specific-use="{&#34;type&#34;:&#34;Point&#34;,&#34;coordinates&#34;:[-114.419300,36.569300]}" id="NCID0EG3BG" xlink:type="simple">36.5693 -114.4193</named-content></named-content>): 7 ♂ 5 ♀, 21 May 1998, M. Andres, K. Keen, K. Receveur, C. Schultz; Peek a Boo Canyon (<named-content xmlns:xlink="http://www.w3.org/1999/xlink" content-type="dwc:verbatimCoordinates" xlink:type="simple"><named-content content-type="geo-json" specific-use="{&#34;type&#34;:&#34;Point&#34;,&#34;coordinates&#34;:[-115.157700,36.503200]}" id="NCID0EO3BG" xlink:type="simple">36.5032 -115.1577</named-content></named-content>): 2 ♂ 17 ♀, 16 Jul 1998, M. Andres, C. Schultz; Peek a Boo Canyon (<named-content xmlns:xlink="http://www.w3.org/1999/xlink" content-type="dwc:verbatimCoordinates" xlink:type="simple"><named-content content-type="geo-json" specific-use="{&#34;type&#34;:&#34;Point&#34;,&#34;coordinates&#34;:[-115.147700,36.506500]}" id="NCID0EW3BG" xlink:type="simple">36.5065 -115.1477</named-content></named-content>): 15 ♂ 44 ♀, 16 Jul 1998, M. Andres, C. Schultz; Peek a Boo Canyon (<named-content xmlns:xlink="http://www.w3.org/1999/xlink" content-type="dwc:verbatimCoordinates" xlink:type="simple"><named-content content-type="geo-json" specific-use="{&#34;type&#34;:&#34;Point&#34;,&#34;coordinates&#34;:[-115.132700,36.515000]}" id="NCID0E53BG" xlink:type="simple">36.515 -115.1327</named-content></named-content>): 8 ♂ 13 ♀, 16 Jul 1998, M. Andres, C. Schultz; Peek a Boo Canyon (<named-content xmlns:xlink="http://www.w3.org/1999/xlink" content-type="dwc:verbatimCoordinates" xlink:type="simple"><named-content content-type="geo-json" specific-use="{&#34;type&#34;:&#34;Point&#34;,&#34;coordinates&#34;:[-115.112800,36.532500]}" id="NCID0EG4BG" xlink:type="simple">36.5325 -115.1128</named-content></named-content>): 12 ♂ 42 ♀, 16 Jul 1998, M. Andres, C. Schultz; Peek-A-Boo Cyn. (<named-content xmlns:xlink="http://www.w3.org/1999/xlink" content-type="dwc:verbatimCoordinates" xlink:type="simple"><named-content content-type="geo-json" specific-use="{&#34;type&#34;:&#34;Point&#34;,&#34;coordinates&#34;:[-115.099100,36.552200]}" id="NCID0EO4BG" xlink:type="simple">36.5522 -115.0991</named-content></named-content>): 1 ♂, 8 Sep 2004, T.L. Griswold, <italic><tp:taxon-name><tp:taxon-name-part taxon-name-part-type="genus" reg="Eriogonum">E.</tp:taxon-name-part> <tp:taxon-name-part taxon-name-part-type="species" reg="cernuum">cernuum</tp:taxon-name-part></tp:taxon-name></italic>; Piute Valley (<named-content xmlns:xlink="http://www.w3.org/1999/xlink" content-type="dwc:verbatimCoordinates" xlink:type="simple"><named-content content-type="geo-json" specific-use="{&#34;type&#34;:&#34;Point&#34;,&#34;coordinates&#34;:[-115.052000,35.464830]}" id="NCID0EB5BG" xlink:type="simple">35.46483 -115.052</named-content></named-content>): 8 ♂ 25 ♀, 10 Jun 1998, M. Andres, K. Keen, K. Receveur, C. Schultz;Piute Valley (<named-content xmlns:xlink="http://www.w3.org/1999/xlink" content-type="dwc:verbatimCoordinates" xlink:type="simple"><named-content content-type="geo-json" specific-use="{&#34;type&#34;:&#34;Point&#34;,&#34;coordinates&#34;:[-115.048160,35.472660]}" id="NCID0EJ5BG" xlink:type="simple">35.47266 -115.04816</named-content></named-content>): 4 ♂ 1 ♀, 11 Jun 1998, M. Andres, K. Receveur, <italic><tp:taxon-name><tp:taxon-name-part taxon-name-part-type="genus" reg="Stephanomeria">S.</tp:taxon-name-part></tp:taxon-name></italic> sp.; Pulsipher Wash (<named-content xmlns:xlink="http://www.w3.org/1999/xlink" content-type="dwc:verbatimCoordinates" xlink:type="simple"><named-content content-type="geo-json" specific-use="{&#34;type&#34;:&#34;Point&#34;,&#34;coordinates&#34;:[-114.109500,36.807000]}" id="NCID0E55BG" xlink:type="simple">36.807 -114.1095</named-content></named-content>): 1 ♂ 2 ♀, 16 Sep 1998, W.R. Bowlin; Pulsipher Wash (<named-content xmlns:xlink="http://www.w3.org/1999/xlink" content-type="dwc:verbatimCoordinates" xlink:type="simple"><named-content content-type="geo-json" specific-use="{&#34;type&#34;:&#34;Point&#34;,&#34;coordinates&#34;:[-114.114300,36.807300]}" id="NCID0EG6BG" xlink:type="simple">36.8073 -114.1143</named-content></named-content>): 4 ♂ 19 ♀, 16 Sep 1998, W.R. Bowlin; Pulsipher Wash (<named-content xmlns:xlink="http://www.w3.org/1999/xlink" content-type="dwc:verbatimCoordinates" xlink:type="simple"><named-content content-type="geo-json" specific-use="{&#34;type&#34;:&#34;Point&#34;,&#34;coordinates&#34;:[-114.113800,36.808300]}" id="NCID0EO6BG" xlink:type="simple">36.8083 -114.1138</named-content></named-content>): 6 ♀, 16 Sep 1998, W.R. Bowlin; Riverside, 4.5 mi SW (<named-content xmlns:xlink="http://www.w3.org/1999/xlink" content-type="dwc:verbatimCoordinates" xlink:type="simple"><named-content content-type="geo-json" specific-use="{&#34;type&#34;:&#34;Point&#34;,&#34;coordinates&#34;:[-114.260560,36.691370]}" id="NCID0EW6BG" xlink:type="simple">36.69137 -114.26056</named-content></named-content>): 1 ♂ 2 ♀, 19 Sep 1997, F.D. Parker; Sandstone Bluffs, E (<named-content xmlns:xlink="http://www.w3.org/1999/xlink" content-type="dwc:verbatimCoordinates" xlink:type="simple"><named-content content-type="geo-json" specific-use="{&#34;type&#34;:&#34;Point&#34;,&#34;coordinates&#34;:[-115.452300,36.089500]}" id="NCID0E56BG" xlink:type="simple">36.0895 -115.4523</named-content></named-content>): 9 ♂ 24 ♀, 25 Jun 1998, T.L. Griswold; St. Thomas Gap, 0.4 mi E(36.4084 -114.0937): 1 ♂, 20 May 2004, E. Ahlstrom; 109 ♂ 118 ♀, 20 May 2004, S.M. Higbee, E. Ahlstrom; 72 ♂ 100 ♀, 20 May 2004, S.M. Higbee, E. Ahl<!--PageBreak-->strom, D. Skandilis, L. Saul; 1 ♂, 28 Jun 2004, E.D. Rentz, <italic><tp:taxon-name><tp:taxon-name-part taxon-name-part-type="genus" reg="Eriastrum">Eriastrum</tp:taxon-name-part> <tp:taxon-name-part taxon-name-part-type="species" reg="wilcoxii">wilcoxii</tp:taxon-name-part></tp:taxon-name></italic>; 2 ♀, 27 Apr 2005, S.M. Higbee; 109 ♂ 387 ♀, 12 May 2005, D. Allen, E. Ahlstrom, R. Andrus, S.M. Higbee; 59 ♂ 193 ♀, 25 May 2005, S.M. Higbee, E. Ahlstrom; 1 ♂, 26 May 2005, S.M. Higbee, E. Ahlstrom; 1 ♂, 8 Jun 2005, D. Allen, <italic><tp:taxon-name><tp:taxon-name-part taxon-name-part-type="genus" reg="Stephanomeria">S.</tp:taxon-name-part> <tp:taxon-name-part taxon-name-part-type="species" reg="exigua">exigua</tp:taxon-name-part></tp:taxon-name></italic>; 1 ♂, 8 Jun 2005, S.M. Higbee; 1 ♂, 8 Jun 2005, S.M. Higbee, <italic><tp:taxon-name><tp:taxon-name-part taxon-name-part-type="genus" reg="Acacia">Acacia</tp:taxon-name-part> <tp:taxon-name-part taxon-name-part-type="species" reg="greggii">greggii</tp:taxon-name-part></tp:taxon-name></italic>; 2 ♂, 7 Sep 2005, A. Portoluri, <italic><tp:taxon-name><tp:taxon-name-part taxon-name-part-type="genus" reg="Croton">C.</tp:taxon-name-part> <tp:taxon-name-part taxon-name-part-type="species" reg="wigginsii">wigginsii</tp:taxon-name-part></tp:taxon-name></italic>; 1 ♂, 7 Sep 2005, E. North; 1 ♂, 13 Oct 2005, T.L. Griswold, <italic><tp:taxon-name><tp:taxon-name-part taxon-name-part-type="genus" reg="Croton">C.</tp:taxon-name-part> <tp:taxon-name-part taxon-name-part-type="species" reg="wigginsii">wigginsii</tp:taxon-name-part></tp:taxon-name></italic>; St. Thomas Gap (<named-content xmlns:xlink="http://www.w3.org/1999/xlink" content-type="dwc:verbatimCoordinates" xlink:type="simple"><named-content content-type="geo-json" specific-use="{&#34;type&#34;:&#34;Point&#34;,&#34;coordinates&#34;:[-114.093000,36.402300]}" id="NCID0EAFAI" xlink:type="simple">36.4023 -114.093</named-content></named-content>): 1 ♂ 4 ♀, 27 May 1998, F.D. Parker; 57 ♂ 59 ♀, 7 Jun 1998, F.D. Parker; 8 ♂ 37 ♀, 12 Aug 1998, M. Andres, T.L. Griswold, C. Schultz; 15 ♂ 46 ♀, 12 Aug 1998, T.L. Griswold, C. Schultz; St. Thomas Gap (<named-content xmlns:xlink="http://www.w3.org/1999/xlink" content-type="dwc:verbatimCoordinates" xlink:type="simple"><named-content content-type="geo-json" specific-use="{&#34;type&#34;:&#34;Point&#34;,&#34;coordinates&#34;:[-114.093300,36.404100]}" id="NCID0EIFAI" xlink:type="simple">36.4041 -114.0933</named-content></named-content>): 1 ♂, 25 May 1998, M. Andres, K. Receveur, C. Schultz, <italic><tp:taxon-name><tp:taxon-name-part taxon-name-part-type="genus" reg="Baileya">B.</tp:taxon-name-part> <tp:taxon-name-part taxon-name-part-type="species" reg="pleniradiata">pleniradiata</tp:taxon-name-part></tp:taxon-name></italic>; 68 ♂ 158 ♀, 26 May 1998, M. Andres, K. Keen, K. Receveur, C. Schultz; 1 ♂, 7 Jun 1998, F.D. Parker; 6 ♂ 15 ♀, 8 Jun 1998, T.L. Griswold, <italic><tp:taxon-name><tp:taxon-name-part taxon-name-part-type="genus" reg="Streptanthus">Streptanthus</tp:taxon-name-part></tp:taxon-name></italic> sp.; 13 ♂ 54 ♀, 27 Aug 1998, O.J. Messinger, S. Messinger, C. Schultz; 21 ♂ 34 ♀, 6 Oct 1998, T.L. Griswold; 4 ♂ 1 ♀, 6 Oct 1998, T.L. Griswold, <italic><tp:taxon-name><tp:taxon-name-part taxon-name-part-type="genus" reg="Streptanthus">S.</tp:taxon-name-part></tp:taxon-name></italic> sp.; St. Thomas Gap (<named-content xmlns:xlink="http://www.w3.org/1999/xlink" content-type="dwc:verbatimCoordinates" xlink:type="simple"><named-content content-type="geo-json" specific-use="{&#34;type&#34;:&#34;Point&#34;,&#34;coordinates&#34;:[-114.093700,36.405800]}" id="NCID0E2GAI" xlink:type="simple">36.4058 -114.0937</named-content></named-content>): 19 ♂, 29 Jun 1998, M. Andres, C. Schultz; 4 ♂, 29 Jun 1998, M. Andres, K. Keen, K. Receveur, C. Schultz; St. Thomas Gap (<named-content xmlns:xlink="http://www.w3.org/1999/xlink" content-type="dwc:verbatimCoordinates" xlink:type="simple"><named-content content-type="geo-json" specific-use="{&#34;type&#34;:&#34;Point&#34;,&#34;coordinates&#34;:[-114.093700,36.407500]}" id="NCID0EDHAI" xlink:type="simple">36.4075 -114.0937</named-content></named-content>): 2 ♀, 4 Aug 1998, M. Andres, C. Schultz; 8 ♂ 5 ♀, 18 Sep 1998, W.R. Bowlin; 6 ♂ 30 ♀, 6 Oct 1998, T.L. Griswold; St. Thomas Gap (<named-content xmlns:xlink="http://www.w3.org/1999/xlink" content-type="dwc:verbatimCoordinates" xlink:type="simple"><named-content content-type="geo-json" specific-use="{&#34;type&#34;:&#34;Point&#34;,&#34;coordinates&#34;:[-114.125000,36.408300]}" id="NCID0ELHAI" xlink:type="simple">36.4083 -114.125</named-content></named-content>): 71 ♂ 63 ♀, 11 May–12 Jun 1984, R.C. Bechtel, J.B. Knight; Stewarts Point, NW, 9R (<named-content xmlns:xlink="http://www.w3.org/1999/xlink" content-type="dwc:verbatimCoordinates" xlink:type="simple"><named-content content-type="geo-json" specific-use="{&#34;type&#34;:&#34;Point&#34;,&#34;coordinates&#34;:[-114.412300,36.385300]}" id="NCID0ETHAI" xlink:type="simple">36.3853 -114.4123</named-content></named-content>): 1 ♂, 6 May 1998, M. Andres, K. Keen, K. Receveur, C. Schultz; Tramp Ridge, E (<named-content xmlns:xlink="http://www.w3.org/1999/xlink" content-type="dwc:verbatimCoordinates" xlink:type="simple"><named-content content-type="geo-json" specific-use="{&#34;type&#34;:&#34;Point&#34;,&#34;coordinates&#34;:[-114.128700,36.390500]}" id="NCID0E2HAI" xlink:type="simple">36.3905 -114.1287</named-content></named-content>): 2 ♂ 5 ♀, 4 Aug 1998, M. Andres, C. Schultz; Virgin Mountains, W (<named-content xmlns:xlink="http://www.w3.org/1999/xlink" content-type="dwc:verbatimCoordinates" xlink:type="simple"><named-content content-type="geo-json" specific-use="{&#34;type&#34;:&#34;Point&#34;,&#34;coordinates&#34;:[-114.204200,36.576800]}" id="NCID0EDIAI" xlink:type="simple">36.5768 -114.2042</named-content></named-content>): 1 ♂, 6 Oct 1998, T.L. Griswold; Virgin Valley (<named-content xmlns:xlink="http://www.w3.org/1999/xlink" content-type="dwc:verbatimCoordinates" xlink:type="simple"><named-content content-type="geo-json" specific-use="{&#34;type&#34;:&#34;Point&#34;,&#34;coordinates&#34;:[-114.264300,36.686800]}" id="NCID0ELIAI" xlink:type="simple">36.6868 -114.2643</named-content></named-content>): 1 ♂ 10 ♀, 12 Aug 1998, T.L. Griswold, C. Schultz; 7 ♂ 18 ♀, 6 Oct 1998, T.L. Griswold; Whitney Pocket, NW (<named-content xmlns:xlink="http://www.w3.org/1999/xlink" content-type="dwc:verbatimCoordinates" xlink:type="simple"><named-content content-type="geo-json" specific-use="{&#34;type&#34;:&#34;Point&#34;,&#34;coordinates&#34;:[-114.176500,36.544800]}" id="NCID0ETIAI" xlink:type="simple">36.5448 -114.1765</named-content></named-content>): 1 ♀, 26 May 1998, T.L. Griswold; Whitney Pocket (<named-content xmlns:xlink="http://www.w3.org/1999/xlink" content-type="dwc:verbatimCoordinates" xlink:type="simple"><named-content content-type="geo-json" specific-use="{&#34;type&#34;:&#34;Point&#34;,&#34;coordinates&#34;:[-114.155700,36.528800]}" id="NCID0E2IAI" xlink:type="simple">36.5288 -114.1557</named-content></named-content>): 2 ♂ 7 ♀, 27 May 1998, F.D. Parker; <bold>Lincoln County</bold>: Tule Desert (<named-content xmlns:xlink="http://www.w3.org/1999/xlink" content-type="dwc:verbatimCoordinates" xlink:type="simple"><named-content content-type="geo-json" specific-use="{&#34;type&#34;:&#34;Point&#34;,&#34;coordinates&#34;:[-114.282900,37.170300]}" id="NCID0EFJAI" xlink:type="simple">37.1703 -114.2829</named-content></named-content>): 1 ♂, 17 Aug–30 Sep 1983, R.C. Bechtel, J.B. Knight; 1 ♀, 15 Sep 1983, R.C. Bechtel, J.B. Knight; <bold>Mineral County</bold>: Marrietta, 3 mi S (<named-content xmlns:xlink="http://www.w3.org/1999/xlink" content-type="dwc:verbatimCoordinates" xlink:type="simple"><named-content content-type="geo-json" specific-use="{&#34;type&#34;:&#34;Point&#34;,&#34;coordinates&#34;:[-118.300000,38.200000]}" id="NCID0EPJAI" xlink:type="simple">38.2 -118.3</named-content></named-content>): 1 ♀, 16 Aug 1998, F.D. Parker; <bold>Nye County</bold>: 16 mi E Gabbs (<named-content xmlns:xlink="http://www.w3.org/1999/xlink" content-type="dwc:verbatimCoordinates" xlink:type="simple"><named-content content-type="geo-json" specific-use="{&#34;type&#34;:&#34;Point&#34;,&#34;coordinates&#34;:[-117.623000,38.860500]}" id="NCID0EZJAI" xlink:type="simple">38.8605 -117.623</named-content></named-content>): 26 ♂ 38 ♀, 22 Aug 1998, F.D. Parker; Hot Crk Vly (<named-content xmlns:xlink="http://www.w3.org/1999/xlink" content-type="dwc:verbatimCoordinates" xlink:type="simple"><named-content content-type="geo-json" specific-use="{&#34;type&#34;:&#34;Point&#34;,&#34;coordinates&#34;:[-116.202220,38.166660]}" id="NCID0EBKAI" xlink:type="simple">38.16666 -116.20222</named-content></named-content>): 18 ♂ 19 ♀, 20 Aug 1998, F.D. Parker. <bold>UTAH: Cache County</bold>: Cornish (<named-content xmlns:xlink="http://www.w3.org/1999/xlink" content-type="dwc:verbatimCoordinates" xlink:type="simple"><named-content content-type="geo-json" specific-use="{&#34;type&#34;:&#34;Point&#34;,&#34;coordinates&#34;:[-111.952500,41.975600]}" id="NCID0ELKAI" xlink:type="simple">41.9756 -111.9525</named-content></named-content>): 2 ♂, 4 Aug 1959, G.E. Bohart, <italic><tp:taxon-name><tp:taxon-name-part taxon-name-part-type="genus" reg="Stephanomeria">S.</tp:taxon-name-part></tp:taxon-name></italic> sp.; 1 ♀, 4 Aug 1959, G.E. Bohart, R.A. Nielsen, <italic><tp:taxon-name><tp:taxon-name-part taxon-name-part-type="genus" reg="Stephanomeria">S.</tp:taxon-name-part></tp:taxon-name></italic> sp.; <bold>Garfield County</bold>: Calf Creek (<named-content xmlns:xlink="http://www.w3.org/1999/xlink" content-type="dwc:verbatimCoordinates" xlink:type="simple"><named-content content-type="geo-json" specific-use="{&#34;type&#34;:&#34;Point&#34;,&#34;coordinates&#34;:[-111.404600,37.764500]}" id="NCID0EHMAI" xlink:type="simple">37.7645 -111.4046</named-content></named-content>): 1 ♂, 18 Jun 2003, S.M. Higbee, <italic><tp:taxon-name><tp:taxon-name-part taxon-name-part-type="genus" reg="Stephanomeria">S.</tp:taxon-name-part> <tp:taxon-name-part taxon-name-part-type="species" reg="exigua">exigua</tp:taxon-name-part></tp:taxon-name></italic>; Hole in the Rock Road, Halfway Hollow (<named-content xmlns:xlink="http://www.w3.org/1999/xlink" content-type="dwc:verbatimCoordinates" xlink:type="simple"><named-content content-type="geo-json" specific-use="{&#34;type&#34;:&#34;Point&#34;,&#34;coordinates&#34;:[-111.444900,37.633800]}" id="NCID0EGNAI" xlink:type="simple">37.6338 -111.4449</named-content></named-content>): 7 ♂ 8 ♀, 5–19 Jul 2003, H. Ikerd; 1 ♂, 19–29 Jul 2003, H. Ikerd; Twentyfive Mile Wash (<named-content xmlns:xlink="http://www.w3.org/1999/xlink" content-type="dwc:verbatimCoordinates" xlink:type="simple"><named-content content-type="geo-json" specific-use="{&#34;type&#34;:&#34;Point&#34;,&#34;coordinates&#34;:[-111.304800,37.559600]}" id="NCID0EONAI" xlink:type="simple">37.5596 -111.3048</named-content></named-content>): 1 ♂ 1 ♀, 18 Sep 2003, A. Johansen, <italic><tp:taxon-name><tp:taxon-name-part taxon-name-part-type="genus" reg="Asteraceae">Asteraceae</tp:taxon-name-part></tp:taxon-name></italic> sp.; <bold>Kane County</bold>: 2.38 mi SE Stave Spr. (<named-content xmlns:xlink="http://www.w3.org/1999/xlink" content-type="dwc:verbatimCoordinates" xlink:type="simple"><named-content content-type="geo-json" specific-use="{&#34;type&#34;:&#34;Point&#34;,&#34;coordinates&#34;:[-112.876900,37.234400]}" id="NCID0E6NAI" xlink:type="simple">37.2344 -112.8769</named-content></named-content>): 5 ♂ 3 ♀, 14–15 Jun 2007, H. Ikerd, K. Davidson; Dry Fork, N (<named-content xmlns:xlink="http://www.w3.org/1999/xlink" content-type="dwc:verbatimCoordinates" xlink:type="simple"><named-content content-type="geo-json" specific-use="{&#34;type&#34;:&#34;Point&#34;,&#34;coordinates&#34;:[-111.230700,37.441000]}" id="NCID0EHOAI" xlink:type="simple">37.441 -111.2307</named-content></named-content>): 1 ♂, 1 Jul 2003, C. Boyers, <italic><tp:taxon-name><tp:taxon-name-part taxon-name-part-type="genus" reg="Mentzelia">Mentzelia</tp:taxon-name-part> <tp:taxon-name-part taxon-name-part-type="species" reg="multiflora">multiflora</tp:taxon-name-part></tp:taxon-name></italic>; 1 ♂, 18 Sep 2003, J. Tolliver, <italic><tp:taxon-name><tp:taxon-name-part taxon-name-part-type="genus" reg="Streptanthus">S.</tp:taxon-name-part> <tp:taxon-name-part taxon-name-part-type="species" reg="exigua">exigua</tp:taxon-name-part></tp:taxon-name></italic>; Kitchen Corral Spr., 1.0 mi N (<named-content xmlns:xlink="http://www.w3.org/1999/xlink" content-type="dwc:verbatimCoordinates" xlink:type="simple"><named-content content-type="geo-json" specific-use="{&#34;type&#34;:&#34;Point&#34;,&#34;coordinates&#34;:[-112.116500,37.229800]}" id="NCID0EFPAI" xlink:type="simple">37.2298 -112.1165</named-content></named-content>): 1 ♀, 6 Aug 2003, S.M. Higbee; 1 ♂, 6 Aug 2003, S.M. Higbee, <italic><tp:taxon-name><tp:taxon-name-part taxon-name-part-type="genus" reg="Senecio">Senecio</tp:taxon-name-part> <tp:taxon-name-part taxon-name-part-type="species" reg="spartioides">spartioides</tp:taxon-name-part></tp:taxon-name></italic>; Paria River W, on HWY 89 (<named-content xmlns:xlink="http://www.w3.org/1999/xlink" content-type="dwc:verbatimCoordinates" xlink:type="simple"><named-content content-type="geo-json" specific-use="{&#34;type&#34;:&#34;Point&#34;,&#34;coordinates&#34;:[-111.951520,37.126550]}" id="NCID0EQQAI" xlink:type="simple">37.12655 -111.95152</named-content></named-content>): 2 ♀, 21 Aug 2008, T.L. Griswold; Sooner Rocks, 0.6 mi WNW (<named-content xmlns:xlink="http://www.w3.org/1999/xlink" content-type="dwc:verbatimCoordinates" xlink:type="simple"><named-content content-type="geo-json" specific-use="{&#34;type&#34;:&#34;Point&#34;,&#34;coordinates&#34;:[-111.071300,37.333000]}" id="NCID0EYQAI" xlink:type="simple">37.333 -111.0713</named-content></named-content>): 3 ♀, 4 Jun 2003, H. Ikerd; <bold>Millard County</bold>: Oak City <!--PageBreak-->(<named-content xmlns:xlink="http://www.w3.org/1999/xlink" content-type="dwc:verbatimCoordinates" xlink:type="simple"><named-content content-type="geo-json" specific-use="{&#34;type&#34;:&#34;Point&#34;,&#34;coordinates&#34;:[-112.330000,39.370000]}" id="NCID0EERAI" xlink:type="simple">39.37 -112.33</named-content></named-content>): 1 ♀, 24 Jun 1949, G.E. Bohart, <italic><tp:taxon-name><tp:taxon-name-part taxon-name-part-type="genus" reg="Helianthus">Helianthus</tp:taxon-name-part></tp:taxon-name></italic> sp.; <bold>Tooele County</bold>: 0.5 mi E Wig Mountain (<named-content xmlns:xlink="http://www.w3.org/1999/xlink" content-type="dwc:verbatimCoordinates" xlink:type="simple"><named-content content-type="geo-json" specific-use="{&#34;type&#34;:&#34;Point&#34;,&#34;coordinates&#34;:[-113.055300,40.318300]}" id="NCID0EBSAI" xlink:type="simple">40.3183 -113.0553</named-content></named-content>): 1 ♀, 6 Jul 2005, E. Jarrell, J.S. Wilson; 1 ♀, 6 Jul 2005, J. Wilson; 1 ♂, 15 Aug 2005, J. Wilson, <italic><tp:taxon-name><tp:taxon-name-part taxon-name-part-type="genus" reg="Grindelia">Grindelia</tp:taxon-name-part> <tp:taxon-name-part taxon-name-part-type="species" reg="squarrosa">squarrosa</tp:taxon-name-part></tp:taxon-name></italic>; 0.6 mi NW Little Granite Mt. (<named-content xmlns:xlink="http://www.w3.org/1999/xlink" content-type="dwc:verbatimCoordinates" xlink:type="simple"><named-content content-type="geo-json" specific-use="{&#34;type&#34;:&#34;Point&#34;,&#34;coordinates&#34;:[-112.845000,40.203800]}" id="NCID0EATAI" xlink:type="simple">40.2038 -112.845</named-content></named-content>): 1 ♂, 10 Jun 2003, R. Andrus, <italic><tp:taxon-name><tp:taxon-name-part taxon-name-part-type="genus" reg="Senecio">S.</tp:taxon-name-part> <tp:taxon-name-part taxon-name-part-type="species" reg="pauciflora">pauciflora</tp:taxon-name-part></tp:taxon-name></italic>; 0.7 mi NW Little Granite Mt. (<named-content xmlns:xlink="http://www.w3.org/1999/xlink" content-type="dwc:verbatimCoordinates" xlink:type="simple"><named-content content-type="geo-json" specific-use="{&#34;type&#34;:&#34;Point&#34;,&#34;coordinates&#34;:[-112.845600,40.205700]}" id="NCID0ETTAI" xlink:type="simple">40.2057 -112.8456</named-content></named-content>): 2 ♂ 1 ♀, 10 Jun 2003, O.J. Messinger, <italic><tp:taxon-name><tp:taxon-name-part taxon-name-part-type="genus" reg="Senecio">S.</tp:taxon-name-part></tp:taxon-name></italic> sp.; 5 ♂ 4 ♀, 10 Jun 2003, O.J. Messinger, R. Andrus; 2 ♂ 2 ♀, 20 Jun 2003, O.J. Messinger, C. Boyers; 3 ♀, 18 Jul 2003, R. Andrus, C. Boyers; 1 ♂, 9 Sep 2003, O.J. Messinger, H. Ikerd; 1 ♂ 4 ♀, 4 Aug 2005, J.S. Wilson, L. Wilson; 17 ♂ 60 ♀, 22 Aug 2005, J.S. Wilson; 17 ♂ 26 ♀, 14 Sep 2005, O.J. Messinger, K.T. Huntzinger; 7 ♀, 29 Sep 2005, K.T. Huntzinger, T.L. Griswold; 1.3 mi W Little Granite Mt. (<named-content xmlns:xlink="http://www.w3.org/1999/xlink" content-type="dwc:verbatimCoordinates" xlink:type="simple"><named-content content-type="geo-json" specific-use="{&#34;type&#34;:&#34;Point&#34;,&#34;coordinates&#34;:[-112.861200,40.197700]}" id="NCID0EAVAI" xlink:type="simple">40.1977 -112.8612</named-content></named-content>): 4 ♂ 3 ♀, 10 Jun 2003, O.J. Messinger, R. Andrus; 1 ♀, 10 Jun 2003, R. Andrus, <italic><tp:taxon-name><tp:taxon-name-part taxon-name-part-type="genus" reg="Malacothrix">Malacothrix</tp:taxon-name-part> <tp:taxon-name-part taxon-name-part-type="species" reg="sonchoides">sonchoides</tp:taxon-name-part></tp:taxon-name></italic>; 2 ♂ 3 ♀, 20 Jun 2003, O.J. Messinger, C. Boyers; 1 ♀, 1 Jul 2003, J.S. Wilson, O.J. Messinger; 4 ♂, 18 Jul 2003, R. Andrus, C. Boyers; 17 ♂ 33 ♀, 22 Aug 2005, J.S. Wilson; 1 ♂, 14 Sep 2005, K.T. Huntzinger, O.J. Messinger; 10 ♂ 20 ♀, 14 Sep 2005, O.J. Messinger, K.T. Huntzinger; 2 ♂ 5 ♀, 29 Sep 2005, K.T. Huntzinger, T.L. Griswold; 1.8 mi WNW Simpson Butte (<named-content xmlns:xlink="http://www.w3.org/1999/xlink" content-type="dwc:verbatimCoordinates" xlink:type="simple"><named-content content-type="geo-json" specific-use="{&#34;type&#34;:&#34;Point&#34;,&#34;coordinates&#34;:[-112.934700,40.082000]}" id="NCID0ELWAI" xlink:type="simple">40.082 -112.9347</named-content></named-content>): 1 ♂ 6 ♀, 23 Jun 2005, J.S. Wilson, E. Jarrell; 2 mi N Little Granite Mt. (<named-content xmlns:xlink="http://www.w3.org/1999/xlink" content-type="dwc:verbatimCoordinates" xlink:type="simple"><named-content content-type="geo-json" specific-use="{&#34;type&#34;:&#34;Point&#34;,&#34;coordinates&#34;:[-112.833000,40.225000]}" id="NCID0E6WAI" xlink:type="simple">40.225 -112.833</named-content></named-content>): 2 ♂ 3 ♀, 10 Jun 2003, O.J. Messinger, R. Andrus; 1 ♂, 1 Jul 2003, J.S. Wilson, O.J. Messinger; 6 ♂ 24 ♀, 22 Aug 2005, J.S. Wilson; 1 ♂, 14 Sep 2005, O.J. Messinger, K.T. Huntzinger; 2.8 mi NNW Little Granite Mtn. (<named-content xmlns:xlink="http://www.w3.org/1999/xlink" content-type="dwc:verbatimCoordinates" xlink:type="simple"><named-content content-type="geo-json" specific-use="{&#34;type&#34;:&#34;Point&#34;,&#34;coordinates&#34;:[-112.849500,40.238000]}" id="NCID0E6XAI" xlink:type="simple">40.238 -112.8495</named-content></named-content>): 2 ♂, 5 Jul 2005, J.S. Wilson, <italic><tp:taxon-name><tp:taxon-name-part taxon-name-part-type="genus" reg="Senecio">S.</tp:taxon-name-part></tp:taxon-name></italic> sp.; 1 ♂, 5 Jul 2005, J.S. Wilson, E. Jarrell; 2.8 mi W Simpson Buttes (<named-content xmlns:xlink="http://www.w3.org/1999/xlink" content-type="dwc:verbatimCoordinates" xlink:type="simple"><named-content content-type="geo-json" specific-use="{&#34;type&#34;:&#34;Point&#34;,&#34;coordinates&#34;:[-112.936600,40.069800]}" id="NCID0EMZAI" xlink:type="simple">40.0698 -112.9366</named-content></named-content>): 18 ♂ 5 ♀, 17 Jul 2003, R. Andrus, C. Boyers; 26 ♂ 5 ♀, 30 Jul 2003, J.S. Wilson, C.M. Davidson; 3 ♀, 13 Jun 2005, J.S. Wilson, <italic><tp:taxon-name><tp:taxon-name-part taxon-name-part-type="genus" reg="Stephanomeria">S.</tp:taxon-name-part> <tp:taxon-name-part taxon-name-part-type="species" reg="exigua">exigua</tp:taxon-name-part></tp:taxon-name></italic>; 2 ♂ 12 ♀, 13 Jun 2005, J.S. Wilson, E. Jarrell; 4 ♂ 2 ♀, 23 Jun 2005, E. Jarrell,<italic><tp:taxon-name><tp:taxon-name-part taxon-name-part-type="genus" reg="Senecio">S.</tp:taxon-name-part></tp:taxon-name></italic> sp.; 2 ♂, 23 Jun 2005, J.S. Wilson, <italic><tp:taxon-name><tp:taxon-name-part taxon-name-part-type="genus" reg="Malacothrix">M.</tp:taxon-name-part> <tp:taxon-name-part taxon-name-part-type="species" reg="sonchoides">sonchoides</tp:taxon-name-part></tp:taxon-name></italic>; 10 ♂ 4 ♀, 23 Jun 2005, J.S. Wilson, <italic><tp:taxon-name><tp:taxon-name-part taxon-name-part-type="genus" reg="Senecio">S.</tp:taxon-name-part></tp:taxon-name></italic> sp.; 15 ♂ 21 ♀, 23 Jun 2005, J.S. Wilson, E. Jarrell; 1 ♂, 8 Jul 2005, E. Jarrell, <italic><tp:taxon-name><tp:taxon-name-part taxon-name-part-type="genus" reg="Senecio">S.</tp:taxon-name-part></tp:taxon-name></italic> sp.; 1 ♂, 8 Jul 2005, J. Wilson, E. Jarrell; 6 ♂, 20 Jul 2005, J.S. Wilson, E. Jarrell; 24 ♂ 21 ♀, 22 Aug 2005, J.S. Wilson; 4 ♂ 3 ♀, 30 Aug 2005, O.J. Messinger; 1 ♂ 2 ♀, 15 Sep 2005, K.T. Huntzinger, <italic><tp:taxon-name><tp:taxon-name-part taxon-name-part-type="genus" reg="Senecio">S.</tp:taxon-name-part></tp:taxon-name></italic> sp.; 1 ♂, 15 Sep 2005, O.J. Messinger, <italic><tp:taxon-name><tp:taxon-name-part taxon-name-part-type="genus" reg="Eriogonum">E.</tp:taxon-name-part> <tp:taxon-name-part taxon-name-part-type="species" reg="nummulare">nummulare</tp:taxon-name-part></tp:taxon-name></italic>; 5 ♂ 21 ♀, 15 Sep 2005, O.J. Messinger, K.T. Huntzinger; 1 ♀, 28 Sep 2005, T.L. Griswold, <italic><tp:taxon-name><tp:taxon-name-part taxon-name-part-type="genus" reg="Senecio">S.</tp:taxon-name-part></tp:taxon-name></italic> sp.; 11 ♂ 33 ♀, 28 Sep 2005, T.L. Griswold, K.T. Huntzinger; 3.5 mi N Wig Mt. (<named-content xmlns:xlink="http://www.w3.org/1999/xlink" content-type="dwc:verbatimCoordinates" xlink:type="simple"><named-content content-type="geo-json" specific-use="{&#34;type&#34;:&#34;Point&#34;,&#34;coordinates&#34;:[-113.088000,40.364800]}" id="NCID0EW6AI" xlink:type="simple">40.3648 -113.088</named-content></named-content>): 5 ♂ 11 ♀, 19 Jun 2003, O.J. Messinger, C. Boyers; 2 ♂ 1 ♀, 17 Jul 2003, R. Andrus, C. Boyers; 4.17 mi SE Wig Mt.(40.2779 -113.0068): 1 ♂, 6 Jul 2005, E. Jarrell; 1 ♂ 1 ♀, 6 Jul 2005, J. Wilson, E. Jarrell; 7 ♂ 3 ♀, 15 Aug 2005, J.S. Wilson, E. Jarrell; 1 ♂, 13 Sep 2005, O.J. Messinger, K.T. Huntzinger; 1 ♂, 26 Sep 2005, T.L. Griswold, K.T. Huntzinger; 4.5 mi SSW White Rock (<named-content xmlns:xlink="http://www.w3.org/1999/xlink" content-type="dwc:verbatimCoordinates" xlink:type="simple"><named-content content-type="geo-json" specific-use="{&#34;type&#34;:&#34;Point&#34;,&#34;coordinates&#34;:[-112.949500,40.269100]}" id="NCID0EKABI" xlink:type="simple">40.2691 -112.9495</named-content></named-content>): 2 ♀, 1 Aug 2003, J.S. Wilson, C.M. Davidson; 2 ♂, 5 Jul 2005, E. Jarrell, J.S. Wilson; 2 ♂ 1 ♀, 5 Jul 2005, J. Wilson, E. Jarrell; 1 ♂, 5 Jul 2005, J.S. Wilson, <italic><tp:taxon-name><tp:taxon-name-part taxon-name-part-type="genus" reg="Sphaeralcea">Sphaeralcea</tp:taxon-name-part></tp:taxon-name></italic> sp.; 2 ♂ 1 ♀, 20 Jul 2005, J.S. Wilson, E. Jarrell; 4.6 mi WSW Little Granite Mtn. (<named-content xmlns:xlink="http://www.w3.org/1999/xlink" content-type="dwc:verbatimCoordinates" xlink:type="simple"><named-content content-type="geo-json" specific-use="{&#34;type&#34;:&#34;Point&#34;,&#34;coordinates&#34;:[-112.921800,40.177400]}" id="NCID0EJCBI" xlink:type="simple">40.1774 -112.9218</named-content></named-content>): 7 ♂ 12 ♀, 23 Jun 2005, J.S. Wilson, E. Jarrell; 1 ♂, 8 Jul 2005, J. Wilson, E. Jarrell; 1 ♂ 3 ♀, 20 Jul 2005, J.S. Wilson, E. Jarrell; 1 ♂ 14 ♀, 22 Aug 2005, J.S. Wilson; 2 ♀, 30 Aug 2005, O.J. <!--PageBreak-->Messinger; 2 ♂ 6 ♀, 15 Sep 2005, O.J. Messinger, K.T. Huntzinger; 2 ♂ 2 ♀, 28 Sep 2005, T.L. Griswold, K.T. Huntzinger; 6.3 mi N Wig Mt. (<named-content xmlns:xlink="http://www.w3.org/1999/xlink" content-type="dwc:verbatimCoordinates" xlink:type="simple"><named-content content-type="geo-json" specific-use="{&#34;type&#34;:&#34;Point&#34;,&#34;coordinates&#34;:[-113.090900,40.400700]}" id="NCID0EXDBI" xlink:type="simple">40.4007 -113.0909</named-content></named-content>): 1 ♂, 21 Jun 2005, J.S. Wilson, E. Jarrell; 1 ♂ 1 ♀, 18 Jul 2005, J.S. Wilson, E. Jarrell; 3 ♂, 15 Aug 2005, J.S. Wilson, E. Jarrell; Camels Back Ridge, 3 mi NNE (<named-content xmlns:xlink="http://www.w3.org/1999/xlink" content-type="dwc:verbatimCoordinates" xlink:type="simple"><named-content content-type="geo-json" specific-use="{&#34;type&#34;:&#34;Point&#34;,&#34;coordinates&#34;:[-112.931400,40.170500]}" id="NCID0EDFBI" xlink:type="simple">40.1705 -112.9314</named-content></named-content>): 1 ♂ 1 ♀, 18 Jul 2003, J.S. Wilson, C.M. Davidson; Camels Back Ridge, 3 mi NNE (<named-content xmlns:xlink="http://www.w3.org/1999/xlink" content-type="dwc:verbatimCoordinates" xlink:type="simple"><named-content content-type="geo-json" specific-use="{&#34;type&#34;:&#34;Point&#34;,&#34;coordinates&#34;:[-112.929700,40.170600]}" id="NCID0EXFBI" xlink:type="simple">40.1706 -112.9297</named-content></named-content>): 1 ♂, 12 Jun 2003, R. Andrus, <italic><tp:taxon-name><tp:taxon-name-part taxon-name-part-type="genus" reg="Malacothrix">M.</tp:taxon-name-part> <tp:taxon-name-part taxon-name-part-type="species" reg="sonchoides">sonchoides</tp:taxon-name-part></tp:taxon-name></italic>; 13 ♂, 17 Jun 2003, J.S. Wilson; 1 ♂ 5 ♀, 30 Jul 2003, J.S. Wilson, C.M. Davidson; Dugway Proving Grounds, Cedar Ridge, S (site 7) (<named-content xmlns:xlink="http://www.w3.org/1999/xlink" content-type="dwc:verbatimCoordinates" xlink:type="simple"><named-content content-type="geo-json" specific-use="{&#34;type&#34;:&#34;Point&#34;,&#34;coordinates&#34;:[-112.821000,40.251900]}" id="NCID0ECHBI" xlink:type="simple">40.2519 -112.821</named-content></named-content>): 1 ♂, 24 Jun 1997, T. Toler; Dugway Proving Grounds, Dugway, 7 km W (site 6)(<named-content xmlns:xlink="http://www.w3.org/1999/xlink" content-type="dwc:verbatimCoordinates" xlink:type="simple"><named-content content-type="geo-json" specific-use="{&#34;type&#34;:&#34;Point&#34;,&#34;coordinates&#34;:[-112.831300,40.233300]}" id="NCID0EKHBI" xlink:type="simple">40.2333 -112.8313</named-content></named-content>): 4 ♂ 18 ♀, 24 Jun 1997, T. Toler; Dugway Proving Grounds, East Dugway Dunes (<named-content xmlns:xlink="http://www.w3.org/1999/xlink" content-type="dwc:verbatimCoordinates" xlink:type="simple"><named-content content-type="geo-json" specific-use="{&#34;type&#34;:&#34;Point&#34;,&#34;coordinates&#34;:[-112.743610,40.221110]}" id="NCID0ESHBI" xlink:type="simple">40.22111 -112.74361</named-content></named-content>): 1 ♀, 26 Jun 2003, R.L. Johnson; Dugway Proving Grounds, N; Tabbys Peak, 9 km SW (site 13) (<named-content xmlns:xlink="http://www.w3.org/1999/xlink" content-type="dwc:verbatimCoordinates" xlink:type="simple"><named-content content-type="geo-json" specific-use="{&#34;type&#34;:&#34;Point&#34;,&#34;coordinates&#34;:[-113.094600,40.429600]}" id="NCID0E1HBI" xlink:type="simple">40.4296 -113.0946</named-content></named-content>): 10 ♂ 9 ♀, 24 Jun 1997, T. Toler; 3 ♂ 3 ♀, 1 Jul 1997, T. Toler; Dugway Proving Grounds, North Wig Dunes (site 12) (<named-content xmlns:xlink="http://www.w3.org/1999/xlink" content-type="dwc:verbatimCoordinates" xlink:type="simple"><named-content content-type="geo-json" specific-use="{&#34;type&#34;:&#34;Point&#34;,&#34;coordinates&#34;:[-112.743610,40.221110]}" id="NCID0ECIBI" xlink:type="simple">40.22111 -112.74361</named-content></named-content>): 1 ♀, 28 Jul 1997, T. Toler; Dugway Proving Grounds, Wig Mtn., 4.5 km NE (site 8) (<named-content xmlns:xlink="http://www.w3.org/1999/xlink" content-type="dwc:verbatimCoordinates" xlink:type="simple"><named-content content-type="geo-json" specific-use="{&#34;type&#34;:&#34;Point&#34;,&#34;coordinates&#34;:[-113.048400,40.355000]}" id="NCID0EKIBI" xlink:type="simple">40.355 -113.0484</named-content></named-content>): 1 ♂ 2 ♀, 3 Jun 1997, T. Toler; 1 ♂, 24 Jun 1997, T. Toler; Dugway Proving Grounds, Wig Mtn., 8 km E (site 9) (<named-content xmlns:xlink="http://www.w3.org/1999/xlink" content-type="dwc:verbatimCoordinates" xlink:type="simple"><named-content content-type="geo-json" specific-use="{&#34;type&#34;:&#34;Point&#34;,&#34;coordinates&#34;:[-112.969400,40.297500]}" id="NCID0ESIBI" xlink:type="simple">40.2975 -112.9694</named-content></named-content>): 1 ♀, 10 Jun 1997, T. Toler; 1 ♂ 3 ♀, 24 Jun 1997, T. Toler; 2 ♂, 1 Jul 1997, T. Toler; Dugway Proving Grounds, dunes N Wig Mtn. (<named-content xmlns:xlink="http://www.w3.org/1999/xlink" content-type="dwc:verbatimCoordinates" xlink:type="simple"><named-content content-type="geo-json" specific-use="{&#34;type&#34;:&#34;Point&#34;,&#34;coordinates&#34;:[-113.085600,40.361500]}" id="NCID0E1IBI" xlink:type="simple">40.3615 -113.0856</named-content></named-content>): 1 ♀, 18 Jun 2003, R.L. Johnson; 2 ♀, 26 Jun 2003, R.L. Johnson; Dugway Proving Grounds; Dog Area (Ditto), 1 km W (site 19B) (<named-content xmlns:xlink="http://www.w3.org/1999/xlink" content-type="dwc:verbatimCoordinates" xlink:type="simple"><named-content content-type="geo-json" specific-use="{&#34;type&#34;:&#34;Point&#34;,&#34;coordinates&#34;:[-112.919100,40.174100]}" id="NCID0ECJBI" xlink:type="simple">40.1741 -112.9191</named-content></named-content>): 1 ♂ 1 ♀, 3 Jun 1997, T. Toler; Dugway Proving Grounds; Dog Area (Ditto), 8 km N (site 19B) (<named-content xmlns:xlink="http://www.w3.org/1999/xlink" content-type="dwc:verbatimCoordinates" xlink:type="simple"><named-content content-type="geo-json" specific-use="{&#34;type&#34;:&#34;Point&#34;,&#34;coordinates&#34;:[-112.902200,40.255100]}" id="NCID0EKJBI" xlink:type="simple">40.2551 -112.9022</named-content></named-content>): 4 ♂ 10 ♀, 24 Jun 1997, T. Toler; 1 ♂, 1 Jul 1997, T. Toler; Dugway Proving Grounds; Dog Area (Ditto), 8.5 km NE (site 1) (<named-content xmlns:xlink="http://www.w3.org/1999/xlink" content-type="dwc:verbatimCoordinates" xlink:type="simple"><named-content content-type="geo-json" specific-use="{&#34;type&#34;:&#34;Point&#34;,&#34;coordinates&#34;:[-113.845200,40.237300]}" id="NCID0ESJBI" xlink:type="simple">40.2373 -113.8452</named-content></named-content>): 1 ♂ 3 ♀, 24 Jun 1997, T. Toler; Dugway Proving Grounds; Dog Area (Ditto), 9 km N (site 21B) (<named-content xmlns:xlink="http://www.w3.org/1999/xlink" content-type="dwc:verbatimCoordinates" xlink:type="simple"><named-content content-type="geo-json" specific-use="{&#34;type&#34;:&#34;Point&#34;,&#34;coordinates&#34;:[-112.947800,40.266800]}" id="NCID0E1JBI" xlink:type="simple">40.2668 -112.9478</named-content></named-content>): 3 ♂ 3 ♀, 3 Jun 1997, T. Toler; 1 ♀, 24 Jun 1997, T. Toler; Dugway Proving Grounds; Wig Flats, S (site 18) (<named-content xmlns:xlink="http://www.w3.org/1999/xlink" content-type="dwc:verbatimCoordinates" xlink:type="simple"><named-content content-type="geo-json" specific-use="{&#34;type&#34;:&#34;Point&#34;,&#34;coordinates&#34;:[-112.942180,40.171130]}" id="NCID0ECKBI" xlink:type="simple">40.17113 -112.94218</named-content></named-content>): 1 ♀, 3 Jun 1997, T. Toler; Dugway Proving Grounds; Wig Mtn., 10 km WNW (site 12) (<named-content xmlns:xlink="http://www.w3.org/1999/xlink" content-type="dwc:verbatimCoordinates" xlink:type="simple"><named-content content-type="geo-json" specific-use="{&#34;type&#34;:&#34;Point&#34;,&#34;coordinates&#34;:[-113.089400,40.400000]}" id="NCID0EKKBI" xlink:type="simple">40.4 -113.0894</named-content></named-content>): 3 ♂ 6 ♀, 24 Jun 1997, T. Toler; 2 ♂ 1 ♀, 1 Jul 1997, T. Toler; 1 ♂, 24 Jul 1997, T. Toler; <bold>Washington County</bold>: 1.12 mi WSW Stave Spr. (<named-content xmlns:xlink="http://www.w3.org/1999/xlink" content-type="dwc:verbatimCoordinates" xlink:type="simple"><named-content content-type="geo-json" specific-use="{&#34;type&#34;:&#34;Point&#34;,&#34;coordinates&#34;:[-112.923500,37.255800]}" id="NCID0EUKBI" xlink:type="simple">37.2558 -112.9235</named-content></named-content>): 1 ♀, 7 Jul 2006, B. Hays, F. Nicklen; Firepit Kn., 0.72 mi E (<named-content xmlns:xlink="http://www.w3.org/1999/xlink" content-type="dwc:verbatimCoordinates" xlink:type="simple"><named-content content-type="geo-json" specific-use="{&#34;type&#34;:&#34;Point&#34;,&#34;coordinates&#34;:[-113.091200,37.349400]}" id="NCID0E3KBI" xlink:type="simple">37.3494 -113.0912</named-content></named-content>): 1 ♀, 24 Apr 2007, H. Ikerd, K. Davidson; Firepit Kn., 0.73 mi SE (<named-content xmlns:xlink="http://www.w3.org/1999/xlink" content-type="dwc:verbatimCoordinates" xlink:type="simple"><named-content content-type="geo-json" specific-use="{&#34;type&#34;:&#34;Point&#34;,&#34;coordinates&#34;:[-113.092200,37.345900]}" id="NCID0EELBI" xlink:type="simple">37.3459 -113.0922</named-content></named-content>): 1 ♀, 26 Jun 2007, K. Davidson; Kolob Terrace Road, .63mi NW, Tabernacle Dome (<named-content xmlns:xlink="http://www.w3.org/1999/xlink" content-type="dwc:verbatimCoordinates" xlink:type="simple"><named-content content-type="geo-json" specific-use="{&#34;type&#34;:&#34;Point&#34;,&#34;coordinates&#34;:[-113.101600,37.305000]}" id="NCID0EMLBI" xlink:type="simple">37.305 -113.1016</named-content></named-content>): 1 ♀, 31 May 2007, H. Ikerd; Oak Creek Cyn. (37.2131 -112.9961): 1 ♂, 8 Jun 2006, F. Nicklen, <italic><tp:taxon-name><tp:taxon-name-part taxon-name-part-type="genus" reg="Asclepias">Asclepias</tp:taxon-name-part></tp:taxon-name></italic> sp.; Paradise Canyon (<named-content xmlns:xlink="http://www.w3.org/1999/xlink" content-type="dwc:verbatimCoordinates" xlink:type="simple"><named-content content-type="geo-json" specific-use="{&#34;type&#34;:&#34;Point&#34;,&#34;coordinates&#34;:[-113.613000,37.144200]}" id="NCID0E2LBI" xlink:type="simple">37.1442 -113.613</named-content></named-content>): 1 ♀, 19 Jun 1983, D. Beck; 1 ♀, 11 Jul 1983, D. Beck; Spendlove Kn., 0.28 mi NNE (<named-content xmlns:xlink="http://www.w3.org/1999/xlink" content-type="dwc:verbatimCoordinates" xlink:type="simple"><named-content content-type="geo-json" specific-use="{&#34;type&#34;:&#34;Point&#34;,&#34;coordinates&#34;:[-113.105900,37.340400]}" id="NCID0EDMBI" xlink:type="simple">37.3404 -113.1059</named-content></named-content>): 1 ♀, 13 Jun 2006, B. Hays, F. Nicklen; 1 ♀, 22 Jun 2006, B. Hays, F. Nicklen; 1 ♀, 13 Jun 2007, H. Ikerd, K. Davidson; St. George, 5 mi N (<named-content xmlns:xlink="http://www.w3.org/1999/xlink" content-type="dwc:verbatimCoordinates" xlink:type="simple"><named-content content-type="geo-json" specific-use="{&#34;type&#34;:&#34;Point&#34;,&#34;coordinates&#34;:[-113.618600,37.173800]}" id="NCID0ELMBI" xlink:type="simple">37.1738 -113.6186</named-content></named-content>): 1 ♀, 22 Jun 1972, F.D. Parker, D. Vincent; Warner Valley; Warner Valley Rd. (<named-content xmlns:xlink="http://www.w3.org/1999/xlink" content-type="dwc:verbatimCoordinates" xlink:type="simple"><named-content content-type="geo-json" specific-use="{&#34;type&#34;:&#34;Point&#34;,&#34;coordinates&#34;:[-113.433760,37.025410]}" id="NCID0ETMBI" xlink:type="simple">37.02541 -113.43376</named-content></named-content>): 25 ♂ 90 ♀, 14–15 May 2012, K. Williams, E. Sadler, D. Denlinger, A. Kelley; 7 ♂ 11 ♀, 15–16 May 2012, K. Williams, E. Sadler, D. Denlinger, A. Kelley; 61 ♂ 372 ♀, 16–17 May 2012, K. Williams, E. Sadler, D. Denlinger, A. Kelley.</p><!--PageBreak--></tp:treatment-sec><tp:treatment-sec><!--Section generated to contain objects referenced in tp:taxon-treatment.--><fig id="F1" position="float" orientation="portrait"><label>Figure 1.</label><caption><p>Tibial scopal hairs of <italic><tp:taxon-name><tp:taxon-name-part taxon-name-part-type="genus" reg="Procockerellia">Procockerellia</tp:taxon-name-part></tp:taxon-name></italic>. <bold>A</bold> <italic><tp:taxon-name><tp:taxon-name-part taxon-name-part-type="genus" reg="Perdita">Perdita</tp:taxon-name-part> <tp:taxon-name-part taxon-name-part-type="species" reg="albonotata">albonotata</tp:taxon-name-part></tp:taxon-name></italic> (BBSL972407) <bold>B</bold> <italic><tp:taxon-name><tp:taxon-name-part taxon-name-part-type="genus" reg="Perdita">P.</tp:taxon-name-part> <tp:taxon-name-part taxon-name-part-type="species" reg="moabensis">moabensis</tp:taxon-name-part></tp:taxon-name></italic> (36765 (<named-content xmlns:xlink="http://www.w3.org/1999/xlink" content-type="dwc:institutional_code" xlink:type="simple">BBSL</named-content>)) <bold>C</bold> <italic><tp:taxon-name><tp:taxon-name-part taxon-name-part-type="genus" reg="Perdita">P.</tp:taxon-name-part> <tp:taxon-name-part taxon-name-part-type="species" reg="moabensis">moabensis</tp:taxon-name-part></tp:taxon-name></italic> (36765 (<named-content xmlns:xlink="http://www.w3.org/1999/xlink" content-type="dwc:institutional_code" xlink:type="simple">BBSL</named-content>)). Scale bars: 500 µm (<bold>A</bold>), 200 µm (<bold>B</bold>), 50 µm (<bold>C</bold>).</p></caption><graphic xmlns:xlink="http://www.w3.org/1999/xlink" xlink:href="zookeys-712-087-g001.jpg" position="float" orientation="portrait" xlink:type="simple" id="oo_165264.jpg"/></fig><fig id="F2" position="float" orientation="portrait"><label>Figure 2.</label><caption><p>
                <italic><tp:taxon-name><tp:taxon-name-part taxon-name-part-type="genus" reg="Procockerellia">Procockerellia</tp:taxon-name-part></tp:taxon-name></italic> male genitalia. <italic><tp:taxon-name><tp:taxon-name-part taxon-name-part-type="genus" reg="Perdita">Perdita</tp:taxon-name-part> <tp:taxon-name-part taxon-name-part-type="species" reg="albonotata">albonotata</tp:taxon-name-part></tp:taxon-name></italic> (BBSL529462) <bold>A</bold> dorsal view <bold>B</bold> ventral view <bold>C</bold> lateral view. <italic><tp:taxon-name><tp:taxon-name-part taxon-name-part-type="genus" reg="Perdita">Perdita</tp:taxon-name-part> <tp:taxon-name-part taxon-name-part-type="species" reg="moabensis">moabensis</tp:taxon-name-part></tp:taxon-name></italic> (BBSL779598) <bold>D</bold> dorsal view <bold>E</bold> ventral view <bold>F</bold> lateral view. <italic><tp:taxon-name><tp:taxon-name-part taxon-name-part-type="genus" reg="Perdita">Perdita</tp:taxon-name-part> <tp:taxon-name-part taxon-name-part-type="species" reg="stephanomeriae">stephanomeriae</tp:taxon-name-part></tp:taxon-name></italic> (BBSL317528) <bold>G</bold> dorsal view <bold>H</bold> ventral view <bold>I</bold> lateral view. Scale bar: 250 µm, all images are the same scale.</p></caption><graphic xmlns:xlink="http://www.w3.org/1999/xlink" xlink:href="zookeys-712-087-g002.jpg" position="float" orientation="portrait" xlink:type="simple" id="oo_165265.jpg"/></fig><fig id="F3" position="float" orientation="portrait"><label>Figure 3.</label><caption><p>
                <italic><tp:taxon-name><tp:taxon-name-part taxon-name-part-type="genus" reg="Procockerellia">Procockerellia</tp:taxon-name-part></tp:taxon-name></italic> male S8. <bold>A</bold> <italic><tp:taxon-name><tp:taxon-name-part taxon-name-part-type="genus" reg="Perdita">Perdita</tp:taxon-name-part> <tp:taxon-name-part taxon-name-part-type="species" reg="albonotata">albonotata</tp:taxon-name-part></tp:taxon-name></italic> (BBSL529469) ventral view <bold>B</bold> <italic><tp:taxon-name><tp:taxon-name-part taxon-name-part-type="genus" reg="Perdita">P.</tp:taxon-name-part> <tp:taxon-name-part taxon-name-part-type="species" reg="moabensis">moabensis</tp:taxon-name-part></tp:taxon-name></italic> (BBSL779598) ventral view <bold>C</bold> <italic><tp:taxon-name><tp:taxon-name-part taxon-name-part-type="genus" reg="Perdita">P.</tp:taxon-name-part> <tp:taxon-name-part taxon-name-part-type="species" reg="stephanomeriae">stephanomeriae</tp:taxon-name-part></tp:taxon-name></italic> (BBSL317528) ventral view <bold>D</bold> <italic><tp:taxon-name><tp:taxon-name-part taxon-name-part-type="genus" reg="Perdita">P.</tp:taxon-name-part> <tp:taxon-name-part taxon-name-part-type="species" reg="albonotata">albonotata</tp:taxon-name-part></tp:taxon-name></italic> lateral view <bold>E</bold> <italic><tp:taxon-name><tp:taxon-name-part taxon-name-part-type="genus" reg="Perdita">P.</tp:taxon-name-part> <tp:taxon-name-part taxon-name-part-type="species" reg="moabensis">moabensis</tp:taxon-name-part></tp:taxon-name></italic> lateral view <bold>F</bold> <italic><tp:taxon-name><tp:taxon-name-part taxon-name-part-type="genus" reg="Perdita">P.</tp:taxon-name-part> <tp:taxon-name-part taxon-name-part-type="species" reg="stephanomeriae">stephanomeriae</tp:taxon-name-part></tp:taxon-name></italic> lateral view. Scale bar: 250 µm, all images are the same scale.</p></caption><graphic xmlns:xlink="http://www.w3.org/1999/xlink" xlink:href="zookeys-712-087-g003.jpg" position="float" orientation="portrait" xlink:type="simple" id="oo_165266.jpg"/></fig><fig id="F4" position="float" orientation="portrait"><label>Figure 4.</label><caption><p>
                <italic><tp:taxon-name><tp:taxon-name-part taxon-name-part-type="genus" reg="Procockerellia">Procockerellia</tp:taxon-name-part></tp:taxon-name></italic> male S7 and S6. <italic><tp:taxon-name><tp:taxon-name-part taxon-name-part-type="genus" reg="Perdita">Perdita</tp:taxon-name-part> <tp:taxon-name-part taxon-name-part-type="species" reg="albonotata">albonotata</tp:taxon-name-part></tp:taxon-name></italic> (BBSL529462) <bold>A</bold> S7 <bold>B</bold> S6. <italic><tp:taxon-name><tp:taxon-name-part taxon-name-part-type="genus" reg="Perdita">Perdita</tp:taxon-name-part> <tp:taxon-name-part taxon-name-part-type="species" reg="moabensis">moabensis</tp:taxon-name-part></tp:taxon-name></italic> (BBSL779598) <bold>C</bold> S7 <bold>D</bold> S6. <italic><tp:taxon-name><tp:taxon-name-part taxon-name-part-type="genus" reg="Perdita">Perdita</tp:taxon-name-part> <tp:taxon-name-part taxon-name-part-type="species" reg="stephanomeriae">stephanomeriae</tp:taxon-name-part></tp:taxon-name></italic> (BBSL317528) <bold>E</bold> S7 <bold>F</bold> S6. Scale bar: 500 µm, all images are the same scale.</p></caption><graphic xmlns:xlink="http://www.w3.org/1999/xlink" xlink:href="zookeys-712-087-g004.jpg" position="float" orientation="portrait" xlink:type="simple" id="oo_165267.jpg"/></fig><fig id="F5" position="float" orientation="portrait"><label>Figure 5.</label><caption><p>
                <italic><tp:taxon-name><tp:taxon-name-part taxon-name-part-type="genus" reg="Procockerellia">Procockerellia</tp:taxon-name-part></tp:taxon-name></italic> females. Faces: <bold>A</bold> <italic><tp:taxon-name><tp:taxon-name-part taxon-name-part-type="genus" reg="Perdita">Perdita</tp:taxon-name-part> <tp:taxon-name-part taxon-name-part-type="species" reg="albonotata">albonotata</tp:taxon-name-part></tp:taxon-name></italic> (BBSL668188) <bold>B</bold> <italic><tp:taxon-name><tp:taxon-name-part taxon-name-part-type="genus" reg="Perdita">P.</tp:taxon-name-part> <tp:taxon-name-part taxon-name-part-type="species" reg="moabensis">moabensis</tp:taxon-name-part></tp:taxon-name></italic> (BBSL23824) <bold>C</bold> <italic><tp:taxon-name><tp:taxon-name-part taxon-name-part-type="genus" reg="Perdita">P.</tp:taxon-name-part> <tp:taxon-name-part taxon-name-part-type="species" reg="stephanomeriae">stephanomeriae</tp:taxon-name-part></tp:taxon-name></italic> (BBSL531898). Scale bars = 500 µm. Mandibles: <bold>D</bold> <italic><tp:taxon-name><tp:taxon-name-part taxon-name-part-type="genus" reg="Perdita">P.</tp:taxon-name-part> <tp:taxon-name-part taxon-name-part-type="species" reg="albonotata">albonotata</tp:taxon-name-part></tp:taxon-name></italic> (BBSL640552) <bold>E</bold> <italic><tp:taxon-name><tp:taxon-name-part taxon-name-part-type="genus" reg="Perdita">P.</tp:taxon-name-part> <tp:taxon-name-part taxon-name-part-type="species" reg="moabensis">moabensis</tp:taxon-name-part></tp:taxon-name></italic> (BBSL515687) <bold>F</bold> <italic><tp:taxon-name><tp:taxon-name-part taxon-name-part-type="genus" reg="Perdita">P.</tp:taxon-name-part> <tp:taxon-name-part taxon-name-part-type="species" reg="stephanomeriae">stephanomeriae</tp:taxon-name-part></tp:taxon-name></italic> (BBSL317523). Scale bars = 250 µm. Metasomas: <bold>G</bold> <italic><tp:taxon-name><tp:taxon-name-part taxon-name-part-type="genus" reg="Perdita">P.</tp:taxon-name-part> <tp:taxon-name-part taxon-name-part-type="species" reg="albonotata">albonotata</tp:taxon-name-part></tp:taxon-name></italic> (BBSL311790) <bold>H</bold> <italic><tp:taxon-name><tp:taxon-name-part taxon-name-part-type="genus" reg="Perdita">P.</tp:taxon-name-part> <tp:taxon-name-part taxon-name-part-type="species" reg="moabensis">moabensis</tp:taxon-name-part></tp:taxon-name></italic> (BBSL471657) <bold>I</bold> <italic><tp:taxon-name><tp:taxon-name-part taxon-name-part-type="genus" reg="Perdita">P.</tp:taxon-name-part> <tp:taxon-name-part taxon-name-part-type="species" reg="stephanomeriae">stephanomeriae</tp:taxon-name-part></tp:taxon-name></italic> (BBSL531898). Scale bars: 500 µm.</p></caption><graphic xmlns:xlink="http://www.w3.org/1999/xlink" xlink:href="zookeys-712-087-g005.jpg" position="float" orientation="portrait" xlink:type="simple" id="oo_165268.jpg"/></fig><fig id="F6" position="float" orientation="portrait"><label>Figure 6.</label><caption><p>
                <italic><tp:taxon-name><tp:taxon-name-part taxon-name-part-type="genus" reg="Procockerellia">Procockerellia</tp:taxon-name-part></tp:taxon-name></italic> males. Faces (of large males): <bold>A</bold> <italic><tp:taxon-name><tp:taxon-name-part taxon-name-part-type="genus" reg="Perdita">Perdita</tp:taxon-name-part> <tp:taxon-name-part taxon-name-part-type="species" reg="albonotata">albonotata</tp:taxon-name-part></tp:taxon-name></italic> (BBSL529482) <bold>B</bold> <italic><tp:taxon-name><tp:taxon-name-part taxon-name-part-type="genus" reg="Perdita">P.</tp:taxon-name-part> <tp:taxon-name-part taxon-name-part-type="species" reg="moabensis">moabensis</tp:taxon-name-part></tp:taxon-name></italic> (36868 (<named-content xmlns:xlink="http://www.w3.org/1999/xlink" content-type="dwc:institutional_code" xlink:type="simple">BBSL</named-content>)) <bold>C</bold> <italic><tp:taxon-name><tp:taxon-name-part taxon-name-part-type="genus" reg="Perdita">P.</tp:taxon-name-part> <tp:taxon-name-part taxon-name-part-type="species" reg="stephanomeriae">stephanomeriae</tp:taxon-name-part></tp:taxon-name></italic> (BBSL317506). Metasomas: <bold>D</bold> <italic><tp:taxon-name><tp:taxon-name-part taxon-name-part-type="genus" reg="Perdita">P.</tp:taxon-name-part> <tp:taxon-name-part taxon-name-part-type="species" reg="albonotata">albonotata</tp:taxon-name-part></tp:taxon-name></italic> (BBSL529482) <bold>E</bold> <italic><tp:taxon-name><tp:taxon-name-part taxon-name-part-type="genus" reg="Perdita">P.</tp:taxon-name-part> <tp:taxon-name-part taxon-name-part-type="species" reg="moabensis">moabensis</tp:taxon-name-part></tp:taxon-name></italic> (BBSL311790) <bold>F</bold> <italic><tp:taxon-name><tp:taxon-name-part taxon-name-part-type="genus" reg="Perdita">P.</tp:taxon-name-part> <tp:taxon-name-part taxon-name-part-type="species" reg="stephanomeriae">stephanomeriae</tp:taxon-name-part></tp:taxon-name></italic> (BBSL317506). Identifying characters: <bold>G</bold> <italic><tp:taxon-name><tp:taxon-name-part taxon-name-part-type="genus" reg="Perdita">P.</tp:taxon-name-part> <tp:taxon-name-part taxon-name-part-type="species" reg="albonotata">albonotata</tp:taxon-name-part></tp:taxon-name></italic> tibial nub (BBSL669043) <bold>H</bold> <italic><tp:taxon-name><tp:taxon-name-part taxon-name-part-type="genus" reg="Perdita">P.</tp:taxon-name-part> <tp:taxon-name-part taxon-name-part-type="species" reg="moabensis">moabensis</tp:taxon-name-part></tp:taxon-name></italic> S1 flange (BBSL238283) <bold>I</bold> <italic><tp:taxon-name><tp:taxon-name-part taxon-name-part-type="genus" reg="Perdita">P.</tp:taxon-name-part> <tp:taxon-name-part taxon-name-part-type="species" reg="stephanomeriae">stephanomeriae</tp:taxon-name-part></tp:taxon-name></italic> pointed pygidial plate (BBSL317506). Scale bars: 500 µm.</p></caption><graphic xmlns:xlink="http://www.w3.org/1999/xlink" xlink:href="zookeys-712-087-g006.jpg" position="float" orientation="portrait" xlink:type="simple" id="oo_165269.jpg"/></fig></tp:treatment-sec></tp:taxon-treatment>
