# Supplementary material for: Review of Perdita subgenus Procockerellia Timberlake (Hymenoptera, Andrenidae) and the first Perdita gynandromorph
Source: Zookeys. 2017 Oct 31;(712):87–111. doi: 10.3897/zookeys.712.14736 (PMC5674208; doi:10.3897/zookeys.712.14736)
Supplement: XML Treatment for Perdita (Procockerellia) moabensis [file zookeys.712.14736-treatment3.xml]

<!DOCTYPE tp:taxon-treatment
  PUBLIC "-//TaxonX//DTD Taxonomic Treatment Publishing DTD v0 20100105//EN" "tax-treatment-NSO.dtd">
<tp:taxon-treatment xmlns:tp="http://www.plazi.org/taxpub"><tp:treatment-meta><kwd-group><label>Taxon classification</label><kwd><named-content xmlns:xlink="http://www.w3.org/1999/xlink" content-type="kingdom">Animalia</named-content></kwd><kwd><named-content xmlns:xlink="http://www.w3.org/1999/xlink" content-type="order">Hymenoptera</named-content></kwd><kwd><named-content xmlns:xlink="http://www.w3.org/1999/xlink" content-type="family">Andrenidae</named-content></kwd></kwd-group><mixed-citation publication-type="journal"><person-group><name><surname>Portman</surname><given-names>Zachary M.</given-names></name><name><surname>Griswold</surname><given-names>Terry</given-names></name></person-group><article-title>Review of <tp:taxon-name><tp:taxon-name-part taxon-name-part-type="genus" reg="Perdita">Perdita</tp:taxon-name-part> <tp:taxon-name-part taxon-name-part-type="infraspecific-rank">subgenus</tp:taxon-name-part> <tp:taxon-name-part taxon-name-part-type="subgenus" reg="Procockerellia">Procockerellia</tp:taxon-name-part></tp:taxon-name> Timberlake (<tp:taxon-name><tp:taxon-name-part taxon-name-part-type="order">Hymenoptera</tp:taxon-name-part></tp:taxon-name>, <tp:taxon-name><tp:taxon-name-part taxon-name-part-type="family">Andrenidae</tp:taxon-name-part></tp:taxon-name>) and the first <italic><tp:taxon-name><tp:taxon-name-part taxon-name-part-type="genus" reg="Perdita">Perdita</tp:taxon-name-part></tp:taxon-name></italic> gynandromorph</article-title><source>Zookeys</source><day>31</day><month>10</month><year>2017</year><volume>2017</volume><issue>712</issue><fpage>87</fpage><lpage>111</lpage><pub-id pub-id-type="doi">10.3897/zookeys.712.14736</pub-id></mixed-citation></tp:treatment-meta><tp:nomenclature><tp:taxon-name>
            <tp:taxon-name-part taxon-name-part-type="genus" reg="Perdita">Perdita</tp:taxon-name-part> (<tp:taxon-name-part taxon-name-part-type="subgenus" reg="Procockerellia">Procockerellia</tp:taxon-name-part>) <tp:taxon-name-part taxon-name-part-type="species" reg="moabensis">moabensis</tp:taxon-name-part></tp:taxon-name><tp:taxon-authority>Timblerlake</tp:taxon-authority><xref ref-type="fig" rid="F1">Figures 1B–C</xref><xref ref-type="fig" rid="F2">, 2B, E</xref><xref ref-type="fig" rid="F4">, 4D–E</xref><xref ref-type="fig" rid="F5">, 5B, E, H</xref><xref ref-type="fig" rid="F6">, 6B, E, H</xref><xref ref-type="fig" rid="F8">, 8B</xref><xref ref-type="fig" rid="F9">, 9</xref><!--PageBreak--><tp:nomenclature-citation-list><tp:nomenclature-citation><tp:taxon-name>
                <tp:taxon-name-part taxon-name-part-type="genus" reg="Perdita">Perdita</tp:taxon-name-part> (<tp:taxon-name-part taxon-name-part-type="subgenus" reg="Procockerellia">Procockerellia</tp:taxon-name-part>) <tp:taxon-name-part taxon-name-part-type="species" reg="moabensis">moabensis</tp:taxon-name-part></tp:taxon-name><comment>Timberlake, 1971: 7, ♀; Timberlake, 1980: 15, ♂. Holotype female: USA, Utah, Grand Co., Moab, 8 August 1963, G.F. Knowlton [<named-content xmlns:xlink="http://www.w3.org/1999/xlink" content-type="dwc:institutional_code" xlink:type="simple">SEMC</named-content>]. Examined.</comment></tp:nomenclature-citation><tp:nomenclature-citation><tp:taxon-name>
                <tp:taxon-name-part taxon-name-part-type="genus" reg="Perdita">Perdita</tp:taxon-name-part> (<tp:taxon-name-part taxon-name-part-type="subgenus" reg="Allomacrotera">Allomacrotera</tp:taxon-name-part>) <tp:taxon-name-part taxon-name-part-type="species" reg="moabensis">moabensis</tp:taxon-name-part></tp:taxon-name><comment>; Timberlake, 1980: 15 (change of subgenus).</comment></tp:nomenclature-citation></tp:nomenclature-citation-list></tp:nomenclature><tp:treatment-sec sec-type="description" id="SECID0EQQBI"><title>Measurements.</title><p>Female (n=10): head width 1.6 mm (1.5–1.7 mm), body length 6.0 mm (5.3–6.4 mm). Male (n=10): head width 1.7 mm (1.2–1.9 mm), body length 5.8 mm (4.6–6.4 mm).</p></tp:treatment-sec><tp:treatment-sec sec-type="diagnosis" id="SECID0EVQBI"><title>Diagnosis.</title><p>Both sexes of <italic><tp:taxon-name><tp:taxon-name-part taxon-name-part-type="genus" reg="Perdita">P.</tp:taxon-name-part> <tp:taxon-name-part taxon-name-part-type="species" reg="moabensis">moabensis</tp:taxon-name-part></tp:taxon-name></italic> have the maxillary palpi 5-segmented and the frons and vertex are strongly tessellate and dull. Additionally, the head and mesosoma often have a more greenish (rather than bluish) cast. The female can be recognized by the relatively reduced facial markings which range from transverse lateral marks (Fig. <xref ref-type="fig" rid="F5">5B</xref>) to entirely absent. In addition, the mandibles are only slightly expanded medially (Fig. <xref ref-type="fig" rid="F5">5E</xref>) and the metasomal bands are curved towards the apical margins (Fig. <xref ref-type="fig" rid="F5">5H</xref>).</p><p>The male of <italic><tp:taxon-name><tp:taxon-name-part taxon-name-part-type="genus" reg="Perdita">P.</tp:taxon-name-part> <tp:taxon-name-part taxon-name-part-type="species" reg="moabensis">moabensis</tp:taxon-name-part></tp:taxon-name></italic> is unique in having the apical margin of S1 slightly flexed out medially (Fig. <xref ref-type="fig" rid="F6">6H</xref>) as well as S8 bifurcate apically (Fig. <xref ref-type="fig" rid="F3">3E</xref>). Both characters are subtle but diagnostic in the male, as this is the only <italic><tp:taxon-name><tp:taxon-name-part taxon-name-part-type="genus" reg="Perdita">Perdita</tp:taxon-name-part></tp:taxon-name></italic> species known to have either of these characters. The male can be further distinguished by the strongly tessellate <!--PageBreak-->and dull frons and vertex, the evenly rounded pygidial plate, and the bidentate hind tarsal claws (though this may be hard to see).</p></tp:treatment-sec><tp:treatment-sec sec-type="distribution" id="SECID0EQSBI"><title>Distribution.</title><p>Colorado, Utah and Arizona: Colorado Plateau (Fig. <xref ref-type="fig" rid="F8">8B</xref>).</p></tp:treatment-sec><tp:treatment-sec sec-type="phenology" id="SECID0E1SBI"><title>Phenology.</title><table-wrap id="T2" position="float" orientation="portrait"><table id="TID0ESPAG" rules="all"><tbody><tr><th rowspan="1" colspan="1">Month:</th><th rowspan="1" colspan="1">Apr</th><th rowspan="1" colspan="1">May</th><th rowspan="1" colspan="1">Jun</th><th rowspan="1" colspan="1">Jul</th><th rowspan="1" colspan="1">Aug</th><th rowspan="1" colspan="1">Sep</th><th rowspan="1" colspan="1">Oct</th><th rowspan="1" colspan="1">Nov</th></tr><tr><td rowspan="1" colspan="1"># of records</td><td rowspan="1" colspan="1">0</td><td rowspan="1" colspan="1">9</td><td rowspan="1" colspan="1">16</td><td rowspan="1" colspan="1">51</td><td rowspan="1" colspan="1">376</td><td rowspan="1" colspan="1">70</td><td rowspan="1" colspan="1">0</td><td rowspan="1" colspan="1">0</td></tr></tbody></table></table-wrap></tp:treatment-sec><tp:treatment-sec sec-type="Floral records" id="SECID0E6UBI"><title>Floral records.</title><p>
            <bold><tp:taxon-name><tp:taxon-name-part taxon-name-part-type="family">Apocynaceae</tp:taxon-name-part></tp:taxon-name></bold> (2 ♂ 1 ♀): <italic><tp:taxon-name><tp:taxon-name-part taxon-name-part-type="genus" reg="Cycladenia">Cycladenia</tp:taxon-name-part> <tp:taxon-name-part taxon-name-part-type="species" reg="humilis">humilis</tp:taxon-name-part></tp:taxon-name></italic> 2 ♂ 1 ♀, <bold><tp:taxon-name><tp:taxon-name-part taxon-name-part-type="genus" reg="Asteraceae">Asteraceae</tp:taxon-name-part></tp:taxon-name></bold> (11 ♂ 19 ♀): <italic><tp:taxon-name><tp:taxon-name-part taxon-name-part-type="genus" reg="Helianthus">Helianthus</tp:taxon-name-part> <tp:taxon-name-part taxon-name-part-type="species" reg="annuus">annuus</tp:taxon-name-part></tp:taxon-name></italic> 1 ♂, <italic><tp:taxon-name><tp:taxon-name-part taxon-name-part-type="genus" reg="Lygodesmia">Lygodesmia</tp:taxon-name-part></tp:taxon-name></italic> sp. 1 ♀, <italic><tp:taxon-name><tp:taxon-name-part taxon-name-part-type="genus" reg="Stephanomeria">Stephanomeria</tp:taxon-name-part> <tp:taxon-name-part taxon-name-part-type="species" reg="exigua">exigua</tp:taxon-name-part></tp:taxon-name></italic> 8 ♂ 8 ♀, <italic><tp:taxon-name><tp:taxon-name-part taxon-name-part-type="genus" reg="Stephanomeria">S.</tp:taxon-name-part> <tp:taxon-name-part taxon-name-part-type="species" reg="pauciflora">pauciflora</tp:taxon-name-part></tp:taxon-name></italic> 2 ♀, <italic><tp:taxon-name><tp:taxon-name-part taxon-name-part-type="genus" reg="Stephanomeria">S.</tp:taxon-name-part></tp:taxon-name></italic> sp. 1 ♂ 3 ♀, <italic><tp:taxon-name><tp:taxon-name-part taxon-name-part-type="genus" reg="Vanclevea">Vanclevea</tp:taxon-name-part> <tp:taxon-name-part taxon-name-part-type="species" reg="stylosa">stylosa</tp:taxon-name-part></tp:taxon-name></italic> 1 ♂ 5 ♀, <bold><tp:taxon-name><tp:taxon-name-part taxon-name-part-type="family">Commelinaceae</tp:taxon-name-part></tp:taxon-name></bold> (1 ♂): <italic><tp:taxon-name><tp:taxon-name-part taxon-name-part-type="genus" reg="Tradescantia">Tradescantia</tp:taxon-name-part> <tp:taxon-name-part taxon-name-part-type="species" reg="occidentalis">occidentalis</tp:taxon-name-part></tp:taxon-name></italic> 1 ♂, <bold><tp:taxon-name><tp:taxon-name-part taxon-name-part-type="family">Fabaceae</tp:taxon-name-part></tp:taxon-name></bold> (1 ♂): <italic><tp:taxon-name><tp:taxon-name-part taxon-name-part-type="genus" reg="Psoralea">Psoralea</tp:taxon-name-part></tp:taxon-name></italic> sp. 1 ♂, <bold><tp:taxon-name><tp:taxon-name-part taxon-name-part-type="family">Lamiaceae</tp:taxon-name-part></tp:taxon-name></bold> (1 ♂): <italic><tp:taxon-name><tp:taxon-name-part taxon-name-part-type="genus" reg="Poliomintha">Poliomintha</tp:taxon-name-part> <tp:taxon-name-part taxon-name-part-type="species" reg="incana">incana</tp:taxon-name-part></tp:taxon-name></italic> 1 ♂, <bold><tp:taxon-name><tp:taxon-name-part taxon-name-part-type="family">Malvaceae</tp:taxon-name-part></tp:taxon-name></bold> (1 ♂): <italic><tp:taxon-name><tp:taxon-name-part taxon-name-part-type="genus" reg="Sphaeralcea">Sphaeralcea</tp:taxon-name-part> <tp:taxon-name-part taxon-name-part-type="species" reg="coccinea">coccinea</tp:taxon-name-part></tp:taxon-name></italic> 1 ♂, <bold><tp:taxon-name><tp:taxon-name-part taxon-name-part-type="family">Polemoniaceae</tp:taxon-name-part></tp:taxon-name></bold> (3 ♂): <italic><tp:taxon-name><tp:taxon-name-part taxon-name-part-type="genus" reg="Gilia">Gilia</tp:taxon-name-part> <tp:taxon-name-part taxon-name-part-type="species" reg="inconspicua">inconspicua</tp:taxon-name-part></tp:taxon-name></italic> 2 ♂, <italic>G.</italic> sp. 1 ♂.</p></tp:treatment-sec><tp:treatment-sec sec-type="material" id="SECID0E21BI"><title>Additional material examined.</title><p>Total specimens: 192 ♂ 327 ♀ 1 gynandromorph. <bold>USA: ARIZONA: Coconino County</bold>: Colorado River, Lee’s Ferry (<named-content xmlns:xlink="http://www.w3.org/1999/xlink" content-type="dwc:verbatimCoordinates" xlink:type="simple"><named-content content-type="geo-json" specific-use="{&#34;type&#34;:&#34;Point&#34;,&#34;coordinates&#34;:[-111.587830,36.865830]}" id="NCID0EG2BI" xlink:type="simple">36.86583 -111.58783</named-content></named-content>): 2 ♀, 9 Jun 2001, L.E. Stevens, <italic><tp:taxon-name><tp:taxon-name-part taxon-name-part-type="genus" reg="Stephanomeria">Stephanomeria</tp:taxon-name-part> <tp:taxon-name-part taxon-name-part-type="species" reg="pauciflora">pauciflora</tp:taxon-name-part></tp:taxon-name></italic>. <bold>COLORADO: Mesa County</bold>: (<named-content xmlns:xlink="http://www.w3.org/1999/xlink" content-type="dwc:verbatimCoordinates" xlink:type="simple"><named-content content-type="geo-json" specific-use="{&#34;type&#34;:&#34;Point&#34;,&#34;coordinates&#34;:[-108.627600,39.029500]}" id="NCID0E22BI" xlink:type="simple">39.0295 -108.6276</named-content></named-content>): 3 ♀, 15–16 Jun 2011, collector unknown. <bold>UTAH: Emery County</bold>: Buckskin Springs (<named-content xmlns:xlink="http://www.w3.org/1999/xlink" content-type="dwc:verbatimCoordinates" xlink:type="simple"><named-content content-type="geo-json" specific-use="{&#34;type&#34;:&#34;Point&#34;,&#34;coordinates&#34;:[-110.673300,38.620000]}" id="NCID0EF3BI" xlink:type="simple">38.62 -110.6733</named-content></named-content>): 14 ♂ 26 ♀, 5 Aug 1997, F.D. Parker; Flat Top Pass (<named-content xmlns:xlink="http://www.w3.org/1999/xlink" content-type="dwc:verbatimCoordinates" xlink:type="simple"><named-content content-type="geo-json" specific-use="{&#34;type&#34;:&#34;Point&#34;,&#34;coordinates&#34;:[-110.490600,38.541700]}" id="NCID0EN3BI" xlink:type="simple">38.5417 -110.4906</named-content></named-content>): 1 ♂, 16 Jun 2000, F.D. Parker; Gilson Butte Well (<named-content xmlns:xlink="http://www.w3.org/1999/xlink" content-type="dwc:verbatimCoordinates" xlink:type="simple"><named-content content-type="geo-json" specific-use="{&#34;type&#34;:&#34;Point&#34;,&#34;coordinates&#34;:[-110.583000,38.587600]}" id="NCID0EV3BI" xlink:type="simple">38.5876 -110.583</named-content></named-content>): 27 ♂ 64 ♀, 20 Aug 2001, F.D. Parker; 2 ♀, 22–26 Aug 2001, F.D. Parker, C. Lambkin, M. Metz, M. Hauser; 2 ♂ 2 ♀, 27 Aug 2001, M.E. Irwin, F.D. Parker, M. Metz, M. Hauser, C. Lambkin; Gilson Butte, 4 air mi N (<named-content xmlns:xlink="http://www.w3.org/1999/xlink" content-type="dwc:verbatimCoordinates" xlink:type="simple"><named-content content-type="geo-json" specific-use="{&#34;type&#34;:&#34;Point&#34;,&#34;coordinates&#34;:[-110.630000,38.640000]}" id="NCID0E43BI" xlink:type="simple">38.64 -110.63</named-content></named-content>): 6 ♂ 22 ♀, 20–23 Jul 1981, D.F. Veirs, T.L. Griswold, F.D. Parker; 1 ♀, 21 Jul 1981, D.F. Veirs, T.L. Griswold, F.D. Parker; 11 ♂ 21 ♀, 5 Aug 1997, F.D. Parker; Gilson Butte, 7 km NW; 30 km N Hanksville (<named-content xmlns:xlink="http://www.w3.org/1999/xlink" content-type="dwc:verbatimCoordinates" xlink:type="simple"><named-content content-type="geo-json" specific-use="{&#34;type&#34;:&#34;Point&#34;,&#34;coordinates&#34;:[-110.633300,38.633300]}" id="NCID0EF4BI" xlink:type="simple">38.6333 -110.6333</named-content></named-content>): 1 ♂ 1 ♀, 21 Aug 2001, F.D. Parker, M.E. Irwin, C. Lambkin, M. Metz, M. Hauser; Goblin Valley turnoff, 25 mi N Hanksville (<named-content xmlns:xlink="http://www.w3.org/1999/xlink" content-type="dwc:verbatimCoordinates" xlink:type="simple"><named-content content-type="geo-json" specific-use="{&#34;type&#34;:&#34;Point&#34;,&#34;coordinates&#34;:[-110.568000,38.629900]}" id="NCID0EN4BI" xlink:type="simple">38.6299 -110.568</named-content></named-content>): 4 ♂ 20 ♀, 16 Sep 1979, F.D. Parker, D.F. Veirs; Goblin Valley, sand dunes (<named-content xmlns:xlink="http://www.w3.org/1999/xlink" content-type="dwc:verbatimCoordinates" xlink:type="simple"><named-content content-type="geo-json" specific-use="{&#34;type&#34;:&#34;Point&#34;,&#34;coordinates&#34;:[-110.630000,38.640000]}" id="NCID0EV4BI" xlink:type="simple">38.64 -110.63</named-content></named-content>): 1 ♂ 3 ♀, 16 Sep 1979, C.L. Hatley, G. Briggs; 12 ♀, 16 Sep 1979, F.D. Parker, D.F. Veirs; Goblin Valley, wash (<named-content xmlns:xlink="http://www.w3.org/1999/xlink" content-type="dwc:verbatimCoordinates" xlink:type="simple"><named-content content-type="geo-json" specific-use="{&#34;type&#34;:&#34;Point&#34;,&#34;coordinates&#34;:[-110.702800,38.596100]}" id="NCID0EJ5BI" xlink:type="simple">38.5961 -110.7028</named-content></named-content>): 14 ♀, 16 Sep 1979, F.D. Parker, D.F. Veirs; Iron Wash, 32 km SW Green River (<named-content xmlns:xlink="http://www.w3.org/1999/xlink" content-type="dwc:verbatimCoordinates" xlink:type="simple"><named-content content-type="geo-json" specific-use="{&#34;type&#34;:&#34;Point&#34;,&#34;coordinates&#34;:[-110.433300,38.783300]}" id="NCID0ER5BI" xlink:type="simple">38.7833 -110.4333</named-content></named-content>): 1 ♂, 21 Aug 2001, M.E. Irwin, C. Lambkin, M. Metz, M. Hauser; Little Flat Top, 4 km E (<named-content xmlns:xlink="http://www.w3.org/1999/xlink" content-type="dwc:verbatimCoordinates" xlink:type="simple"><named-content content-type="geo-json" specific-use="{&#34;type&#34;:&#34;Point&#34;,&#34;coordinates&#34;:[-110.450000,38.533300]}" id="NCID0EZ5BI" xlink:type="simple">38.5333 -110.45</named-content></named-content>): 2 ♂ 2 ♀, 22 Aug 2001, M.E. Irwin, F.D. Parker, M. Metz, M. Hauser, C. Lambkin; 1 ♂ 9 ♀, 27 Aug 2001, F.D. Parker, C. Lambkin, M. Metz, M. Hauser, M.E. Irwin; 4 ♀, 27 Aug 2001, M.E. Irwin, F.D. Parker, M. Metz, M. Hauser, C. Lambkin; Little Flat Top, 8 km E (<named-content xmlns:xlink="http://www.w3.org/1999/xlink" content-type="dwc:verbatimCoordinates" xlink:type="simple"><named-content content-type="geo-json" specific-use="{&#34;type&#34;:&#34;Point&#34;,&#34;coordinates&#34;:[-110.433300,38.516700]}" id="NCID0EB6BI" xlink:type="simple">38.5167 -110.4333</named-content></named-content>): 1 ♂, 20 Aug 2001, M.E. Irwin, F.D. Parker, M. Metz, M. Hauser, C. Lambkin; 2 ♂ 1 ♀, 22–26 Aug 2001, M.E. Irwin, F.D. Parker, M. Metz, M. Hauser, C. Lambkin; 1 ♂, 27 Aug 2001, M.E. Irwin, F.D. Parker, M. Metz, M. Hauser, C. Lambkin; Little Flat Top (<named-content xmlns:xlink="http://www.w3.org/1999/xlink" content-type="dwc:verbatimCoordinates" xlink:type="simple"><named-content content-type="geo-json" specific-use="{&#34;type&#34;:&#34;Point&#34;,&#34;coordinates&#34;:[-110.483300,38.533300]}" id="NCID0EJ6BI" xlink:type="simple">38.5333 -110.4833</named-content></named-content>): 2 ♂ 2 ♀, 20 Aug 2001, F.D. Parker, M.E. Irwin; 1 ♀, 27 Aug 2001, F.D. Parker, C. Lambkin, M. Metz, M. Hauser, M.E. Irwin; 5 ♂ 6 ♀, 27 Aug 2001, F.D. Parker, M.E. Irwin; Little Gilson Butte, 0.5 air mi E (<named-content xmlns:xlink="http://www.w3.org/1999/xlink" content-type="dwc:verbatimCoordinates" xlink:type="simple"><named-content content-type="geo-json" specific-use="{&#34;type&#34;:&#34;Point&#34;,&#34;coordinates&#34;:[-110.594000,38.592400]}" id="NCID0ER6BI" xlink:type="simple">38.5924 -110.594</named-content></named-content>): 9 ♂ 5 ♀, 5 Aug 1997, F.D. Parker; Little Gilson Butte, 0.5 mi E (<named-content xmlns:xlink="http://www.w3.org/1999/xlink" content-type="dwc:verbatimCoordinates" xlink:type="simple"><named-content content-type="geo-json" specific-use="{&#34;type&#34;:&#34;Point&#34;,&#34;coordinates&#34;:[-110.590000,38.580000]}" id="NCID0EZ6BI" xlink:type="simple">38.58 -110.59</named-content></named-content>): 1 ♀, 27 Aug 1985, T.L. Griswold, <!--PageBreak--><italic><tp:taxon-name><tp:taxon-name-part taxon-name-part-type="genus" reg="Vanclevea">Vanclevea</tp:taxon-name-part> <tp:taxon-name-part taxon-name-part-type="species" reg="stylosa">stylosa</tp:taxon-name-part></tp:taxon-name></italic>; Little Gilson Butte, 2 air mi E(38.5917 -110.5737): 2 ♂ 6 ♀, 24–26 Aug 1981, D.F. Veirs, T.L. Griswold, F.D. Parker, <italic><tp:taxon-name><tp:taxon-name-part taxon-name-part-type="genus" reg="Stephanomeria">S.</tp:taxon-name-part> <tp:taxon-name-part taxon-name-part-type="species" reg="exigua">exigua</tp:taxon-name-part></tp:taxon-name></italic>; 1 ♂, 25 Aug 1981, D.F. Veirs, T.L. Griswold, F.D. Parker; 2 ♀, 5 Aug 1997, F.D. Parker; Little Gilson Butte, 2 mi E (<named-content xmlns:xlink="http://www.w3.org/1999/xlink" content-type="dwc:verbatimCoordinates" xlink:type="simple"><named-content content-type="geo-json" specific-use="{&#34;type&#34;:&#34;Point&#34;,&#34;coordinates&#34;:[-110.573700,38.591700]}" id="NCID0EYACI" xlink:type="simple">38.5917 -110.5737</named-content></named-content>): 26 ♂ 24 ♀, 5 Aug 1997, F.D. Parker; Little Gilson Butte, near (<named-content xmlns:xlink="http://www.w3.org/1999/xlink" content-type="dwc:verbatimCoordinates" xlink:type="simple"><named-content content-type="geo-json" specific-use="{&#34;type&#34;:&#34;Point&#34;,&#34;coordinates&#34;:[-110.590000,38.580000]}" id="NCID0EABCI" xlink:type="simple">38.58 -110.59</named-content></named-content>): 2 ♂, 21 Aug 1980, A.S. Menke, F.D. Parker; Mollys Castle turnoff (<named-content xmlns:xlink="http://www.w3.org/1999/xlink" content-type="dwc:verbatimCoordinates" xlink:type="simple"><named-content content-type="geo-json" specific-use="{&#34;type&#34;:&#34;Point&#34;,&#34;coordinates&#34;:[-110.618400,38.549200]}" id="NCID0EUBCI" xlink:type="simple">38.5492 -110.6184</named-content></named-content>): 1 ♂ 4 ♀, 28 Aug 1985, T.L. Griswold, <italic><tp:taxon-name><tp:taxon-name-part taxon-name-part-type="genus" reg="Vanclevea">V.</tp:taxon-name-part> <tp:taxon-name-part taxon-name-part-type="species" reg="stylosa">stylosa</tp:taxon-name-part></tp:taxon-name></italic>; San Rafael Desert, Butte (<named-content xmlns:xlink="http://www.w3.org/1999/xlink" content-type="dwc:verbatimCoordinates" xlink:type="simple"><named-content content-type="geo-json" specific-use="{&#34;type&#34;:&#34;Point&#34;,&#34;coordinates&#34;:[-110.000000,38.000000]}" id="NCID0EHCCI" xlink:type="simple">38.0 -110.0</named-content></named-content>): 1 ♂, 31 Jul 2000, F.D. Parker; San Rafael Reef, E edge, 2.8 mi S I-70 (<named-content xmlns:xlink="http://www.w3.org/1999/xlink" content-type="dwc:verbatimCoordinates" xlink:type="simple"><named-content content-type="geo-json" specific-use="{&#34;type&#34;:&#34;Point&#34;,&#34;coordinates&#34;:[-110.444160,38.886940]}" id="NCID0EPCCI" xlink:type="simple">38.88694 -110.44416</named-content></named-content>): 1 ♂, 15 Jun 1991, S. Sipes, W.R. Bowlin, <italic><tp:taxon-name><tp:taxon-name-part taxon-name-part-type="genus" reg="Cycladenia">Cycladenia</tp:taxon-name-part> <tp:taxon-name-part taxon-name-part-type="species" reg="humilis">humilis</tp:taxon-name-part></tp:taxon-name></italic>; 1 ♀, 16 Jun 1991, S. Sipes, W.R. Bowlin, <italic><tp:taxon-name><tp:taxon-name-part taxon-name-part-type="genus" reg="Cycladenia">C.</tp:taxon-name-part> <tp:taxon-name-part taxon-name-part-type="species" reg="humilis">humilis</tp:taxon-name-part></tp:taxon-name></italic>; 1 ♂, 17 Jun 1991, S. Sipes, W.R. Bowlin, <italic><tp:taxon-name><tp:taxon-name-part taxon-name-part-type="genus" reg="Cycladenia">C.</tp:taxon-name-part> <tp:taxon-name-part taxon-name-part-type="species" reg="humilis">humilis</tp:taxon-name-part></tp:taxon-name></italic>; South Temple Wash (<named-content xmlns:xlink="http://www.w3.org/1999/xlink" content-type="dwc:verbatimCoordinates" xlink:type="simple"><named-content content-type="geo-json" specific-use="{&#34;type&#34;:&#34;Point&#34;,&#34;coordinates&#34;:[-110.660000,38.650000]}" id="NCID0E3ECI" xlink:type="simple">38.65 -110.66</named-content></named-content>): 1 ♀, 22 Aug 1989, J. Burner, <italic><tp:taxon-name><tp:taxon-name-part taxon-name-part-type="genus" reg="Lygodesmia">Lygodesmia</tp:taxon-name-part></tp:taxon-name></italic> sp.; South Temple Wash (<named-content xmlns:xlink="http://www.w3.org/1999/xlink" content-type="dwc:verbatimCoordinates" xlink:type="simple"><named-content content-type="geo-json" specific-use="{&#34;type&#34;:&#34;Point&#34;,&#34;coordinates&#34;:[-110.666700,38.650000]}" id="NCID0ELFCI" xlink:type="simple">38.65 -110.6667</named-content></named-content>): 5 ♂ 4 ♀, 21 Aug 2001, M.E. Irwin, C. Lambkin, M. Metz, M. Hauser, F.D. Parker; 4 ♂ 1 ♀, 22–26 Aug 2001, F.D. Parker, C. Lambkin, M. Metz, M. Hauser, M.E. Irwin; 1 ♂, 22–26 Aug 2001, M.E. Irwin, C. Lambkin, M. Metz, M. Hauser; Temple Mountain, 3.5 mi SSE San Rafael Desert (<named-content xmlns:xlink="http://www.w3.org/1999/xlink" content-type="dwc:verbatimCoordinates" xlink:type="simple"><named-content content-type="geo-json" specific-use="{&#34;type&#34;:&#34;Point&#34;,&#34;coordinates&#34;:[-110.663600,38.638000]}" id="NCID0ETFCI" xlink:type="simple">38.638 -110.6636</named-content></named-content>): 2 ♂ 19 ♀, 5 Aug 1997, F.D. Parker; Wild Horse Creek, N Goblin Valley(38.5961 -110.7028): 1 ♂ 4 ♀, 21–23 Jul 1981, D.F. Veirs, T.L. Griswold, F.D. Parker; 1 ♀, 13 Sep 1982, F.D. &amp; J.H. Parker; 1 ♀, 13 Sep 1982, F.D. &amp; J.H. Parker, <italic><tp:taxon-name><tp:taxon-name-part taxon-name-part-type="genus" reg="Stephanomeria">S.</tp:taxon-name-part></tp:taxon-name></italic> sp.; 3 ♀ 1 ♀, 13 Sep 1983, F.D. &amp; J.H. Parker; 1 ♀, 13 Sep 1983, F.D. &amp; J.H. Parker, <italic><tp:taxon-name><tp:taxon-name-part taxon-name-part-type="genus" reg="Stephanomeria">S.</tp:taxon-name-part></tp:taxon-name></italic> sp.; 12 ♂ 4 ♀, 5 Aug 1997, F.D. Parker; Wildhorse Creek, 2 mi E (<named-content xmlns:xlink="http://www.w3.org/1999/xlink" content-type="dwc:verbatimCoordinates" xlink:type="simple"><named-content content-type="geo-json" specific-use="{&#34;type&#34;:&#34;Point&#34;,&#34;coordinates&#34;:[-110.783300,38.581900]}" id="NCID0EVGCI" xlink:type="simple">38.5819 -110.7833</named-content></named-content>): 6 ♂, 21 Aug 2001, collector unknown; Wildhorse Creek, 2 mi N (<named-content xmlns:xlink="http://www.w3.org/1999/xlink" content-type="dwc:verbatimCoordinates" xlink:type="simple"><named-content content-type="geo-json" specific-use="{&#34;type&#34;:&#34;Point&#34;,&#34;coordinates&#34;:[-110.675000,38.618000]}" id="NCID0E4GCI" xlink:type="simple">38.618 -110.675</named-content></named-content>): 3 ♂, 21 Aug 2001, F.D. Parker; Wildhorse Creek (<named-content xmlns:xlink="http://www.w3.org/1999/xlink" content-type="dwc:verbatimCoordinates" xlink:type="simple"><named-content content-type="geo-json" specific-use="{&#34;type&#34;:&#34;Point&#34;,&#34;coordinates&#34;:[-110.700800,38.585200]}" id="NCID0EFHCI" xlink:type="simple">38.5852 -110.7008</named-content></named-content>): 4 ♂ 2 ♀ 1 gynandromorph, 21 Aug 2001, F.D. Parker; <bold>Garfield County</bold>: Alvey Wash, 12 km S Escalante (<named-content xmlns:xlink="http://www.w3.org/1999/xlink" content-type="dwc:verbatimCoordinates" xlink:type="simple"><named-content content-type="geo-json" specific-use="{&#34;type&#34;:&#34;Point&#34;,&#34;coordinates&#34;:[-111.485800,37.681300]}" id="NCID0EPHCI" xlink:type="simple">37.6813 -111.4858</named-content></named-content>): 1 ♂, 24 May 2002, M.E. Irwin, F.D. Parker; Calf Creek (<named-content xmlns:xlink="http://www.w3.org/1999/xlink" content-type="dwc:verbatimCoordinates" xlink:type="simple"><named-content content-type="geo-json" specific-use="{&#34;type&#34;:&#34;Point&#34;,&#34;coordinates&#34;:[-111.404600,37.764500]}" id="NCID0EXHCI" xlink:type="simple">37.7645 -111.4046</named-content></named-content>): 1 ♂, 4 Jul 2001, O.J. Messinger, <italic><tp:taxon-name><tp:taxon-name-part taxon-name-part-type="genus" reg="Sphaeralcea">Sphaeralcea</tp:taxon-name-part> <tp:taxon-name-part taxon-name-part-type="species" reg="coccinea">coccinea</tp:taxon-name-part></tp:taxon-name></italic>; 1 ♂ 1 ♀, 11 Aug 2003, S.M. Higbee, <italic><tp:taxon-name><tp:taxon-name-part taxon-name-part-type="genus" reg="Stephanomeria">S.</tp:taxon-name-part> <tp:taxon-name-part taxon-name-part-type="species" reg="exigua">exigua</tp:taxon-name-part></tp:taxon-name></italic>; 1 ♂, 23 Sep 2003, S.M. Higbee, <italic><tp:taxon-name><tp:taxon-name-part taxon-name-part-type="genus" reg="Sphaeralcea">S.</tp:taxon-name-part> <tp:taxon-name-part taxon-name-part-type="species" reg="exigua">exigua</tp:taxon-name-part></tp:taxon-name></italic>; Duffy Mesa, 2 mi NNW (<named-content xmlns:xlink="http://www.w3.org/1999/xlink" content-type="dwc:verbatimCoordinates" xlink:type="simple"><named-content content-type="geo-json" specific-use="{&#34;type&#34;:&#34;Point&#34;,&#34;coordinates&#34;:[-108.458740,39.103270]}" id="NCID0EYJCI" xlink:type="simple">39.10327 -108.45874</named-content></named-content>): 1 ♂, 17 Jun 2003, H. Ikerd, <italic><tp:taxon-name><tp:taxon-name-part taxon-name-part-type="genus" reg="Stephanomeria">S.</tp:taxon-name-part> <tp:taxon-name-part taxon-name-part-type="species" reg="exigua">exigua</tp:taxon-name-part></tp:taxon-name></italic>; 1 ♂ 1 ♀, 15 Sep 2003, A. Johansen; 1 ♂ 1 ♀, 29 Sep 2003, S.M. Higbee, <italic><tp:taxon-name><tp:taxon-name-part taxon-name-part-type="genus" reg="Sphaeralcea">S.</tp:taxon-name-part></tp:taxon-name></italic> sp.; Escalante Riv., jct Death Hollow, 1.3 mi W (<named-content xmlns:xlink="http://www.w3.org/1999/xlink" content-type="dwc:verbatimCoordinates" xlink:type="simple"><named-content content-type="geo-json" specific-use="{&#34;type&#34;:&#34;Point&#34;,&#34;coordinates&#34;:[-111.535300,37.780800]}" id="NCID0EELCI" xlink:type="simple">37.7808 -111.5353</named-content></named-content>): 1 ♂, 5 Sep 2001, B. Morgan; 1 ♂, 21 Aug 2002, C.M. Davidson, <italic><tp:taxon-name><tp:taxon-name-part taxon-name-part-type="genus" reg="Sphaeralcea">S.</tp:taxon-name-part> <tp:taxon-name-part taxon-name-part-type="species" reg="exigua">exigua</tp:taxon-name-part></tp:taxon-name></italic>; 1 ♂ 1 ♀, 13 Aug 2003, O.J. Messinger; Hole in the Rock Road, Halfway Hollow (<named-content xmlns:xlink="http://www.w3.org/1999/xlink" content-type="dwc:verbatimCoordinates" xlink:type="simple"><named-content content-type="geo-json" specific-use="{&#34;type&#34;:&#34;Point&#34;,&#34;coordinates&#34;:[-111.444900,37.633800]}" id="NCID0EXLCI" xlink:type="simple">37.6338 -111.4449</named-content></named-content>): 1 ♂ 8 ♀, 5–19 Jul 2003, H. Ikerd; 1 ♂ 4 ♀, 19–29 Jul 2003, H. Ikerd; Hwy 95, jct Hwy 276, 12 mi S (<named-content xmlns:xlink="http://www.w3.org/1999/xlink" content-type="dwc:verbatimCoordinates" xlink:type="simple"><named-content content-type="geo-json" specific-use="{&#34;type&#34;:&#34;Point&#34;,&#34;coordinates&#34;:[-110.452000,37.904600]}" id="NCID0E6LCI" xlink:type="simple">37.9046 -110.452</named-content></named-content>): 1 ♂, 24 May 2000, F.D. Parker; Hwy 95, jct Hwy 276, 9 mi S (<named-content xmlns:xlink="http://www.w3.org/1999/xlink" content-type="dwc:verbatimCoordinates" xlink:type="simple"><named-content content-type="geo-json" specific-use="{&#34;type&#34;:&#34;Point&#34;,&#34;coordinates&#34;:[-110.577000,37.910700]}" id="NCID0EHMCI" xlink:type="simple">37.9107 -110.577</named-content></named-content>): 2 ♂, 24 May 2000, F.D. Parker; 1 ♂, 24 May 2000, F.D. Parker, <italic><tp:taxon-name><tp:taxon-name-part taxon-name-part-type="genus" reg="Psoralea">Psoralea</tp:taxon-name-part></tp:taxon-name></italic> sp.; Red Breaks, 2.3 mi NW (<named-content xmlns:xlink="http://www.w3.org/1999/xlink" content-type="dwc:verbatimCoordinates" xlink:type="simple"><named-content content-type="geo-json" specific-use="{&#34;type&#34;:&#34;Point&#34;,&#34;coordinates&#34;:[-111.379000,37.692400]}" id="NCID0EWMCI" xlink:type="simple">37.6924 -111.379</named-content></named-content>): 1 ♂, 25 Jun 2003, H. Ikerd, <italic><tp:taxon-name><tp:taxon-name-part taxon-name-part-type="genus" reg="Helianthus">Helianthus</tp:taxon-name-part> <tp:taxon-name-part taxon-name-part-type="species" reg="annuus">annuus</tp:taxon-name-part></tp:taxon-name></italic>; Ticaboo, 4 mi S (<named-content xmlns:xlink="http://www.w3.org/1999/xlink" content-type="dwc:verbatimCoordinates" xlink:type="simple"><named-content content-type="geo-json" specific-use="{&#34;type&#34;:&#34;Point&#34;,&#34;coordinates&#34;:[-110.716800,37.614200]}" id="NCID0EJNCI" xlink:type="simple">37.6142 -110.7168</named-content></named-content>): 1 ♂, 25 May 2000, F.D. Parker; Ticaboo, 5 mi N (<named-content xmlns:xlink="http://www.w3.org/1999/xlink" content-type="dwc:verbatimCoordinates" xlink:type="simple"><named-content content-type="geo-json" specific-use="{&#34;type&#34;:&#34;Point&#34;,&#34;coordinates&#34;:[-110.663500,37.736800]}" id="NCID0ERNCI" xlink:type="simple">37.7368 -110.6635</named-content></named-content>): 1 ♂, 25 May 2000, F.D. Parker; Woodruff Springs, 54 km S Hanksville (<named-content xmlns:xlink="http://www.w3.org/1999/xlink" content-type="dwc:verbatimCoordinates" xlink:type="simple"><named-content content-type="geo-json" specific-use="{&#34;type&#34;:&#34;Point&#34;,&#34;coordinates&#34;:[-110.617800,37.866100]}" id="NCID0EZNCI" xlink:type="simple">37.8661 -110.6178</named-content></named-content>): 2 ♀, 22–27 May 2002, M.E. Irwin, F.D. Parker; <bold>Kane County</bold>: Billy Pasture, 0.4 mi N (<named-content xmlns:xlink="http://www.w3.org/1999/xlink" content-type="dwc:verbatimCoordinates" xlink:type="simple"><named-content content-type="geo-json" specific-use="{&#34;type&#34;:&#34;Point&#34;,&#34;coordinates&#34;:[-112.291200,37.205900]}" id="NCID0EDOCI" xlink:type="simple">37.2059 -112.2912</named-content></named-content>): 1 ♂, 5 Sep 2003, T.L. Griswold, <italic><tp:taxon-name><tp:taxon-name-part taxon-name-part-type="genus" reg="Tradescantia">Tradescantia</tp:taxon-name-part> <tp:taxon-name-part taxon-name-part-type="species" reg="occidentalis">occidentalis</tp:taxon-name-part></tp:taxon-name></italic>; Coral Pink Sand Dunes State Park, all Swales (<named-content xmlns:xlink="http://www.w3.org/1999/xlink" content-type="dwc:verbatimCoordinates" xlink:type="simple"><named-content content-type="geo-json" specific-use="{&#34;type&#34;:&#34;Point&#34;,&#34;coordinates&#34;:[-112.733250,37.035210]}" id="NCID0EWOCI" xlink:type="simple">37.03521 -112.73325</named-content></named-content>): 1 ♂ 1 ♀, 30 Jul 1994, C.B. Knisley, J.M. Hill; Dry Fork, N (<named-content xmlns:xlink="http://www.w3.org/1999/xlink" content-type="dwc:verbatimCoordinates" xlink:type="simple"><named-content content-type="geo-json" specific-use="{&#34;type&#34;:&#34;Point&#34;,&#34;coordinates&#34;:[-111.230700,37.441000]}" id="NCID0E5OCI" xlink:type="simple">37.441 -111.2307</named-content></named-content>): 1 ♂, 18 Sep 2003, J. Tolliver, <italic><tp:taxon-name><tp:taxon-name-part taxon-name-part-type="genus" reg="Stephanomeria">S.</tp:taxon-name-part> <tp:taxon-name-part taxon-name-part-type="species" reg="exigua">exigua</tp:taxon-name-part></tp:taxon-name></italic>; Dry Fork (<named-content xmlns:xlink="http://www.w3.org/1999/xlink" content-type="dwc:verbatimCoordinates" xlink:type="simple"><named-content content-type="geo-json" specific-use="{&#34;type&#34;:&#34;Point&#34;,&#34;coordinates&#34;:[-111.220500,37.481700]}" id="NCID0ERPCI" xlink:type="simple">37.4817 -111.2205</named-content></named-content>): 1 ♂, 5 Jun 2000, J. Grixti, <italic><tp:taxon-name><tp:taxon-name-part taxon-name-part-type="genus" reg="Poliomintha">Poliomintha</tp:taxon-name-part> <tp:taxon-name-part taxon-name-part-type="species" reg="incana">incana</tp:taxon-name-part></tp:taxon-name></italic>; 1 ♀, 18 Sep 2003, J. Tolliver, <italic><tp:taxon-name><tp:taxon-name-part taxon-name-part-type="genus" reg="Stephanomeria">S.</tp:taxon-name-part> <tp:taxon-name-part taxon-name-part-type="species" reg="exigua">exigua</tp:taxon-name-part></tp:taxon-name></italic>; Sunset Natural Arch, <!--PageBreak-->0.72 mi NE (<named-content xmlns:xlink="http://www.w3.org/1999/xlink" content-type="dwc:verbatimCoordinates" xlink:type="simple"><named-content content-type="geo-json" specific-use="{&#34;type&#34;:&#34;Point&#34;,&#34;coordinates&#34;:[-111.037400,37.382200]}" id="NCID0ERQCI" xlink:type="simple">37.3822 -111.0374</named-content></named-content>): 1 ♂, 5 Jun 2001, L. Topham, <italic><tp:taxon-name><tp:taxon-name-part taxon-name-part-type="genus" reg="Gilia">Gilia</tp:taxon-name-part> <tp:taxon-name-part taxon-name-part-type="species" reg="inconspicua">inconspicua</tp:taxon-name-part></tp:taxon-name></italic>; 1 ♂, 5 Jun 2001, R. Andrus, <italic><tp:taxon-name><tp:taxon-name-part taxon-name-part-type="genus" reg="Gilia">G.</tp:taxon-name-part> <tp:taxon-name-part taxon-name-part-type="species" reg="inconspicua">inconspicua</tp:taxon-name-part></tp:taxon-name></italic>; Twentyfive Mile Wash, 1.5 mi S (<named-content xmlns:xlink="http://www.w3.org/1999/xlink" content-type="dwc:verbatimCoordinates" xlink:type="simple"><named-content content-type="geo-json" specific-use="{&#34;type&#34;:&#34;Point&#34;,&#34;coordinates&#34;:[-111.178800,37.532200]}" id="NCID0EPRCI" xlink:type="simple">37.5322 -111.1788</named-content></named-content>): 1 ♂, 4 Jun 2001, S. Messinger, <italic><tp:taxon-name><tp:taxon-name-part taxon-name-part-type="genus" reg="Stephanomeria">S.</tp:taxon-name-part> <tp:taxon-name-part taxon-name-part-type="species" reg="exigua">exigua</tp:taxon-name-part></tp:taxon-name></italic>; Twentyfive Mile Wash, 1.6 mi S (<named-content xmlns:xlink="http://www.w3.org/1999/xlink" content-type="dwc:verbatimCoordinates" xlink:type="simple"><named-content content-type="geo-json" specific-use="{&#34;type&#34;:&#34;Point&#34;,&#34;coordinates&#34;:[-111.177300,37.530800]}" id="NCID0EOSCI" xlink:type="simple">37.5308 -111.1773</named-content></named-content>): 1 ♂, 4 Jun 2001, <tp:taxon-name><tp:taxon-name-part taxon-name-part-type="genus" reg="Stephanomeria">S.</tp:taxon-name-part></tp:taxon-name> Messinger, <italic>G.</italic> sp.; <bold>Wayne County</bold>: The Notch, 6 mi N Hanksville (<named-content xmlns:xlink="http://www.w3.org/1999/xlink" content-type="dwc:verbatimCoordinates" xlink:type="simple"><named-content content-type="geo-json" specific-use="{&#34;type&#34;:&#34;Point&#34;,&#34;coordinates&#34;:[-110.680650,38.451070]}" id="NCID0ERTCI" xlink:type="simple">38.45107 -110.68065</named-content></named-content>): 1 ♂, 16 Aug 1992, T.L. Griswold.</p></tp:treatment-sec><tp:treatment-sec sec-type="Gynandromorph" id="SECID0EWTCI"><title>Gynandromorph.</title><p>A single gynandromorph of <italic><tp:taxon-name><tp:taxon-name-part taxon-name-part-type="genus" reg="Perdita">P.</tp:taxon-name-part> <tp:taxon-name-part taxon-name-part-type="species" reg="moabensis">moabensis</tp:taxon-name-part></tp:taxon-name></italic> was discovered during the course of this study. It was collected in a pan trap on the 21<sup>st</sup> of August 2001 at Wildhorse Creek in Emery County, UT by Frank Parker (accession number BBSL468079). The gynandromorph is almost entirely female, except the left side of the head (Fig. <xref ref-type="fig" rid="F9">9</xref>), the left foreleg, and the left midleg are male. The face is split cleanly down the middle; the female half has an antenna with 12 antennal segments, whereas the male half has 13 antennal segments. The pronotal collar on the male side is slightly more protuberant than the female side, but not as much as in a typical male. The rest of the thorax, including the wings and hind legs, are entirely female. This unique specimen is the first known gynandromorph in <italic><tp:taxon-name><tp:taxon-name-part taxon-name-part-type="genus" reg="Perdita">Perdita</tp:taxon-name-part></tp:taxon-name></italic>. Further, this is the first recorded gynandromorph in <tp:taxon-name><tp:taxon-name-part taxon-name-part-type="subfamily">Panurginae</tp:taxon-name-part></tp:taxon-name>; all previously known gynandromorphs in the family <tp:taxon-name><tp:taxon-name-part taxon-name-part-type="family">Andrenidae</tp:taxon-name-part></tp:taxon-name> have been restricted to the genus <italic><tp:taxon-name><tp:taxon-name-part taxon-name-part-type="genus" reg="Andrena">Andrena</tp:taxon-name-part></tp:taxon-name></italic> (<xref ref-type="bibr" rid="B27">Wcislo et al. 2004</xref>, <xref ref-type="bibr" rid="B10">Hinojosa-Díaz et al. 2012</xref>), although an intersex (blended male and female characters) <italic><tp:taxon-name><tp:taxon-name-part taxon-name-part-type="genus" reg="Acamptopoeum">Acamptopoeum</tp:taxon-name-part> <tp:taxon-name-part taxon-name-part-type="species" reg="submetallicum">submetallicum</tp:taxon-name-part></tp:taxon-name></italic> (Spinola) has been previously documented (<xref ref-type="bibr" rid="B18">Ramos and Ruz 2013</xref>).</p><fig id="F9" position="float" orientation="portrait"><label>Figure 9.</label><caption><p>
                <italic><tp:taxon-name><tp:taxon-name-part taxon-name-part-type="genus" reg="Perdita">Perdita</tp:taxon-name-part> <tp:taxon-name-part taxon-name-part-type="species" reg="moabensis">moabensis</tp:taxon-name-part></tp:taxon-name></italic> gynandromorph (BBSL468079). Scale bar: 500 µm.</p></caption><graphic xmlns:xlink="http://www.w3.org/1999/xlink" xlink:href="zookeys-712-087-g009.jpg" position="float" orientation="portrait" xlink:type="simple" id="oo_165272.jpg"/></fig><!--PageBreak--></tp:treatment-sec><tp:treatment-sec sec-type="remarks" id="SECID0EVWCI"><title>Remarks.</title><p>
            <xref ref-type="bibr" rid="B26">Timberlake (1980)</xref> reported that the male of this species had only four maxillary palpi. Examination of many specimens (including the female holotype) reveals that the species always has five maxillary palpi.</p></tp:treatment-sec><tp:treatment-sec><!--Section generated to contain objects referenced in tp:taxon-treatment.--><fig id="F1" position="float" orientation="portrait"><label>Figure 1.</label><caption><p>Tibial scopal hairs of <italic><tp:taxon-name><tp:taxon-name-part taxon-name-part-type="genus" reg="Procockerellia">Procockerellia</tp:taxon-name-part></tp:taxon-name></italic>. <bold>A</bold> <italic><tp:taxon-name><tp:taxon-name-part taxon-name-part-type="genus" reg="Perdita">Perdita</tp:taxon-name-part> <tp:taxon-name-part taxon-name-part-type="species" reg="albonotata">albonotata</tp:taxon-name-part></tp:taxon-name></italic> (BBSL972407) <bold>B</bold> <italic><tp:taxon-name><tp:taxon-name-part taxon-name-part-type="genus" reg="Perdita">P.</tp:taxon-name-part> <tp:taxon-name-part taxon-name-part-type="species" reg="moabensis">moabensis</tp:taxon-name-part></tp:taxon-name></italic> (36765 (<named-content xmlns:xlink="http://www.w3.org/1999/xlink" content-type="dwc:institutional_code" xlink:type="simple">BBSL</named-content>)) <bold>C</bold> <italic><tp:taxon-name><tp:taxon-name-part taxon-name-part-type="genus" reg="Perdita">P.</tp:taxon-name-part> <tp:taxon-name-part taxon-name-part-type="species" reg="moabensis">moabensis</tp:taxon-name-part></tp:taxon-name></italic> (36765 (<named-content xmlns:xlink="http://www.w3.org/1999/xlink" content-type="dwc:institutional_code" xlink:type="simple">BBSL</named-content>)). Scale bars: 500 µm (<bold>A</bold>), 200 µm (<bold>B</bold>), 50 µm (<bold>C</bold>).</p></caption><graphic xmlns:xlink="http://www.w3.org/1999/xlink" xlink:href="zookeys-712-087-g001.jpg" position="float" orientation="portrait" xlink:type="simple" id="oo_165264.jpg"/></fig><fig id="F2" position="float" orientation="portrait"><label>Figure 2.</label><caption><p>
                <italic><tp:taxon-name><tp:taxon-name-part taxon-name-part-type="genus" reg="Procockerellia">Procockerellia</tp:taxon-name-part></tp:taxon-name></italic> male genitalia. <italic><tp:taxon-name><tp:taxon-name-part taxon-name-part-type="genus" reg="Perdita">Perdita</tp:taxon-name-part> <tp:taxon-name-part taxon-name-part-type="species" reg="albonotata">albonotata</tp:taxon-name-part></tp:taxon-name></italic> (BBSL529462) <bold>A</bold> dorsal view <bold>B</bold> ventral view <bold>C</bold> lateral view. <italic><tp:taxon-name><tp:taxon-name-part taxon-name-part-type="genus" reg="Perdita">Perdita</tp:taxon-name-part> <tp:taxon-name-part taxon-name-part-type="species" reg="moabensis">moabensis</tp:taxon-name-part></tp:taxon-name></italic> (BBSL779598) <bold>D</bold> dorsal view <bold>E</bold> ventral view <bold>F</bold> lateral view. <italic><tp:taxon-name><tp:taxon-name-part taxon-name-part-type="genus" reg="Perdita">Perdita</tp:taxon-name-part> <tp:taxon-name-part taxon-name-part-type="species" reg="stephanomeriae">stephanomeriae</tp:taxon-name-part></tp:taxon-name></italic> (BBSL317528) <bold>G</bold> dorsal view <bold>H</bold> ventral view <bold>I</bold> lateral view. Scale bar: 250 µm, all images are the same scale.</p></caption><graphic xmlns:xlink="http://www.w3.org/1999/xlink" xlink:href="zookeys-712-087-g002.jpg" position="float" orientation="portrait" xlink:type="simple" id="oo_165265.jpg"/></fig><fig id="F4" position="float" orientation="portrait"><label>Figure 4.</label><caption><p>
                <italic><tp:taxon-name><tp:taxon-name-part taxon-name-part-type="genus" reg="Procockerellia">Procockerellia</tp:taxon-name-part></tp:taxon-name></italic> male S7 and S6. <italic><tp:taxon-name><tp:taxon-name-part taxon-name-part-type="genus" reg="Perdita">Perdita</tp:taxon-name-part> <tp:taxon-name-part taxon-name-part-type="species" reg="albonotata">albonotata</tp:taxon-name-part></tp:taxon-name></italic> (BBSL529462) <bold>A</bold> S7 <bold>B</bold> S6. <italic><tp:taxon-name><tp:taxon-name-part taxon-name-part-type="genus" reg="Perdita">Perdita</tp:taxon-name-part> <tp:taxon-name-part taxon-name-part-type="species" reg="moabensis">moabensis</tp:taxon-name-part></tp:taxon-name></italic> (BBSL779598) <bold>C</bold> S7 <bold>D</bold> S6. <italic><tp:taxon-name><tp:taxon-name-part taxon-name-part-type="genus" reg="Perdita">Perdita</tp:taxon-name-part> <tp:taxon-name-part taxon-name-part-type="species" reg="stephanomeriae">stephanomeriae</tp:taxon-name-part></tp:taxon-name></italic> (BBSL317528) <bold>E</bold> S7 <bold>F</bold> S6. Scale bar: 500 µm, all images are the same scale.</p></caption><graphic xmlns:xlink="http://www.w3.org/1999/xlink" xlink:href="zookeys-712-087-g004.jpg" position="float" orientation="portrait" xlink:type="simple" id="oo_165267.jpg"/></fig><fig id="F5" position="float" orientation="portrait"><label>Figure 5.</label><caption><p>
                <italic><tp:taxon-name><tp:taxon-name-part taxon-name-part-type="genus" reg="Procockerellia">Procockerellia</tp:taxon-name-part></tp:taxon-name></italic> females. Faces: <bold>A</bold> <italic><tp:taxon-name><tp:taxon-name-part taxon-name-part-type="genus" reg="Perdita">Perdita</tp:taxon-name-part> <tp:taxon-name-part taxon-name-part-type="species" reg="albonotata">albonotata</tp:taxon-name-part></tp:taxon-name></italic> (BBSL668188) <bold>B</bold> <italic><tp:taxon-name><tp:taxon-name-part taxon-name-part-type="genus" reg="Perdita">P.</tp:taxon-name-part> <tp:taxon-name-part taxon-name-part-type="species" reg="moabensis">moabensis</tp:taxon-name-part></tp:taxon-name></italic> (BBSL23824) <bold>C</bold> <italic><tp:taxon-name><tp:taxon-name-part taxon-name-part-type="genus" reg="Perdita">P.</tp:taxon-name-part> <tp:taxon-name-part taxon-name-part-type="species" reg="stephanomeriae">stephanomeriae</tp:taxon-name-part></tp:taxon-name></italic> (BBSL531898). Scale bars = 500 µm. Mandibles: <bold>D</bold> <italic><tp:taxon-name><tp:taxon-name-part taxon-name-part-type="genus" reg="Perdita">P.</tp:taxon-name-part> <tp:taxon-name-part taxon-name-part-type="species" reg="albonotata">albonotata</tp:taxon-name-part></tp:taxon-name></italic> (BBSL640552) <bold>E</bold> <italic><tp:taxon-name><tp:taxon-name-part taxon-name-part-type="genus" reg="Perdita">P.</tp:taxon-name-part> <tp:taxon-name-part taxon-name-part-type="species" reg="moabensis">moabensis</tp:taxon-name-part></tp:taxon-name></italic> (BBSL515687) <bold>F</bold> <italic><tp:taxon-name><tp:taxon-name-part taxon-name-part-type="genus" reg="Perdita">P.</tp:taxon-name-part> <tp:taxon-name-part taxon-name-part-type="species" reg="stephanomeriae">stephanomeriae</tp:taxon-name-part></tp:taxon-name></italic> (BBSL317523). Scale bars = 250 µm. Metasomas: <bold>G</bold> <italic><tp:taxon-name><tp:taxon-name-part taxon-name-part-type="genus" reg="Perdita">P.</tp:taxon-name-part> <tp:taxon-name-part taxon-name-part-type="species" reg="albonotata">albonotata</tp:taxon-name-part></tp:taxon-name></italic> (BBSL311790) <bold>H</bold> <italic><tp:taxon-name><tp:taxon-name-part taxon-name-part-type="genus" reg="Perdita">P.</tp:taxon-name-part> <tp:taxon-name-part taxon-name-part-type="species" reg="moabensis">moabensis</tp:taxon-name-part></tp:taxon-name></italic> (BBSL471657) <bold>I</bold> <italic><tp:taxon-name><tp:taxon-name-part taxon-name-part-type="genus" reg="Perdita">P.</tp:taxon-name-part> <tp:taxon-name-part taxon-name-part-type="species" reg="stephanomeriae">stephanomeriae</tp:taxon-name-part></tp:taxon-name></italic> (BBSL531898). Scale bars: 500 µm.</p></caption><graphic xmlns:xlink="http://www.w3.org/1999/xlink" xlink:href="zookeys-712-087-g005.jpg" position="float" orientation="portrait" xlink:type="simple" id="oo_165268.jpg"/></fig><fig id="F6" position="float" orientation="portrait"><label>Figure 6.</label><caption><p>
                <italic><tp:taxon-name><tp:taxon-name-part taxon-name-part-type="genus" reg="Procockerellia">Procockerellia</tp:taxon-name-part></tp:taxon-name></italic> males. Faces (of large males): <bold>A</bold> <italic><tp:taxon-name><tp:taxon-name-part taxon-name-part-type="genus" reg="Perdita">Perdita</tp:taxon-name-part> <tp:taxon-name-part taxon-name-part-type="species" reg="albonotata">albonotata</tp:taxon-name-part></tp:taxon-name></italic> (BBSL529482) <bold>B</bold> <italic><tp:taxon-name><tp:taxon-name-part taxon-name-part-type="genus" reg="Perdita">P.</tp:taxon-name-part> <tp:taxon-name-part taxon-name-part-type="species" reg="moabensis">moabensis</tp:taxon-name-part></tp:taxon-name></italic> (36868 (<named-content xmlns:xlink="http://www.w3.org/1999/xlink" content-type="dwc:institutional_code" xlink:type="simple">BBSL</named-content>)) <bold>C</bold> <italic><tp:taxon-name><tp:taxon-name-part taxon-name-part-type="genus" reg="Perdita">P.</tp:taxon-name-part> <tp:taxon-name-part taxon-name-part-type="species" reg="stephanomeriae">stephanomeriae</tp:taxon-name-part></tp:taxon-name></italic> (BBSL317506). Metasomas: <bold>D</bold> <italic><tp:taxon-name><tp:taxon-name-part taxon-name-part-type="genus" reg="Perdita">P.</tp:taxon-name-part> <tp:taxon-name-part taxon-name-part-type="species" reg="albonotata">albonotata</tp:taxon-name-part></tp:taxon-name></italic> (BBSL529482) <bold>E</bold> <italic><tp:taxon-name><tp:taxon-name-part taxon-name-part-type="genus" reg="Perdita">P.</tp:taxon-name-part> <tp:taxon-name-part taxon-name-part-type="species" reg="moabensis">moabensis</tp:taxon-name-part></tp:taxon-name></italic> (BBSL311790) <bold>F</bold> <italic><tp:taxon-name><tp:taxon-name-part taxon-name-part-type="genus" reg="Perdita">P.</tp:taxon-name-part> <tp:taxon-name-part taxon-name-part-type="species" reg="stephanomeriae">stephanomeriae</tp:taxon-name-part></tp:taxon-name></italic> (BBSL317506). Identifying characters: <bold>G</bold> <italic><tp:taxon-name><tp:taxon-name-part taxon-name-part-type="genus" reg="Perdita">P.</tp:taxon-name-part> <tp:taxon-name-part taxon-name-part-type="species" reg="albonotata">albonotata</tp:taxon-name-part></tp:taxon-name></italic> tibial nub (BBSL669043) <bold>H</bold> <italic><tp:taxon-name><tp:taxon-name-part taxon-name-part-type="genus" reg="Perdita">P.</tp:taxon-name-part> <tp:taxon-name-part taxon-name-part-type="species" reg="moabensis">moabensis</tp:taxon-name-part></tp:taxon-name></italic> S1 flange (BBSL238283) <bold>I</bold> <italic><tp:taxon-name><tp:taxon-name-part taxon-name-part-type="genus" reg="Perdita">P.</tp:taxon-name-part> <tp:taxon-name-part taxon-name-part-type="species" reg="stephanomeriae">stephanomeriae</tp:taxon-name-part></tp:taxon-name></italic> pointed pygidial plate (BBSL317506). Scale bars: 500 µm.</p></caption><graphic xmlns:xlink="http://www.w3.org/1999/xlink" xlink:href="zookeys-712-087-g006.jpg" position="float" orientation="portrait" xlink:type="simple" id="oo_165269.jpg"/></fig><fig id="F8" position="float" orientation="portrait"><label>Figure 8.</label><caption><p>Occurrence maps. <bold>A</bold> <italic><tp:taxon-name><tp:taxon-name-part taxon-name-part-type="genus" reg="Perdita">Perdita</tp:taxon-name-part> <tp:taxon-name-part taxon-name-part-type="species" reg="albonotata">albonotata</tp:taxon-name-part></tp:taxon-name></italic> <bold>B</bold> <italic><tp:taxon-name><tp:taxon-name-part taxon-name-part-type="genus" reg="Perdita">P.</tp:taxon-name-part> <tp:taxon-name-part taxon-name-part-type="species" reg="moabensis">moabensis</tp:taxon-name-part></tp:taxon-name></italic> (circles) and <italic><tp:taxon-name><tp:taxon-name-part taxon-name-part-type="genus" reg="Perdita">P.</tp:taxon-name-part> <tp:taxon-name-part taxon-name-part-type="species" reg="stephanomeriae">stephanomeriae</tp:taxon-name-part></tp:taxon-name></italic> (triangles). Scale bar: 100 km.</p></caption><graphic xmlns:xlink="http://www.w3.org/1999/xlink" xlink:href="zookeys-712-087-g008.jpg" position="float" orientation="portrait" xlink:type="simple" id="oo_165271.jpg"/></fig><fig id="F3" position="float" orientation="portrait"><label>Figure 3.</label><caption><p>
                <italic><tp:taxon-name><tp:taxon-name-part taxon-name-part-type="genus" reg="Procockerellia">Procockerellia</tp:taxon-name-part></tp:taxon-name></italic> male S8. <bold>A</bold> <italic><tp:taxon-name><tp:taxon-name-part taxon-name-part-type="genus" reg="Perdita">Perdita</tp:taxon-name-part> <tp:taxon-name-part taxon-name-part-type="species" reg="albonotata">albonotata</tp:taxon-name-part></tp:taxon-name></italic> (BBSL529469) ventral view <bold>B</bold> <italic><tp:taxon-name><tp:taxon-name-part taxon-name-part-type="genus" reg="Perdita">P.</tp:taxon-name-part> <tp:taxon-name-part taxon-name-part-type="species" reg="moabensis">moabensis</tp:taxon-name-part></tp:taxon-name></italic> (BBSL779598) ventral view <bold>C</bold> <italic><tp:taxon-name><tp:taxon-name-part taxon-name-part-type="genus" reg="Perdita">P.</tp:taxon-name-part> <tp:taxon-name-part taxon-name-part-type="species" reg="stephanomeriae">stephanomeriae</tp:taxon-name-part></tp:taxon-name></italic> (BBSL317528) ventral view <bold>D</bold> <italic><tp:taxon-name><tp:taxon-name-part taxon-name-part-type="genus" reg="Perdita">P.</tp:taxon-name-part> <tp:taxon-name-part taxon-name-part-type="species" reg="albonotata">albonotata</tp:taxon-name-part></tp:taxon-name></italic> lateral view <bold>E</bold> <italic><tp:taxon-name><tp:taxon-name-part taxon-name-part-type="genus" reg="Perdita">P.</tp:taxon-name-part> <tp:taxon-name-part taxon-name-part-type="species" reg="moabensis">moabensis</tp:taxon-name-part></tp:taxon-name></italic> lateral view <bold>F</bold> <italic><tp:taxon-name><tp:taxon-name-part taxon-name-part-type="genus" reg="Perdita">P.</tp:taxon-name-part> <tp:taxon-name-part taxon-name-part-type="species" reg="stephanomeriae">stephanomeriae</tp:taxon-name-part></tp:taxon-name></italic> lateral view. Scale bar: 250 µm, all images are the same scale.</p></caption><graphic xmlns:xlink="http://www.w3.org/1999/xlink" xlink:href="zookeys-712-087-g003.jpg" position="float" orientation="portrait" xlink:type="simple" id="oo_165266.jpg"/></fig></tp:treatment-sec><ref-list><ref id="B27"><mixed-citation xmlns:xlink="http://www.w3.org/1999/xlink" xlink:type="simple">
          <person-group><name name-style="western"><surname>Wcislo</surname><given-names>WT</given-names></name><name name-style="western"><surname>Gonzalez</surname><given-names>VH</given-names></name><name name-style="western"><surname>Arneson</surname><given-names>L</given-names></name></person-group> (<year>2004</year>) <article-title>A review of deviant phenotypes in bees in relation to brood parasitism, and a gynandromorph of <italic><tp:taxon-name><tp:taxon-name-part taxon-name-part-type="genus">Megalopta</tp:taxon-name-part> <tp:taxon-name-part taxon-name-part-type="species">genalis</tp:taxon-name-part></tp:taxon-name></italic> (<tp:taxon-name><tp:taxon-name-part taxon-name-part-type="order">Hymenoptera</tp:taxon-name-part></tp:taxon-name>: <tp:taxon-name><tp:taxon-name-part taxon-name-part-type="family">Halictidae</tp:taxon-name-part></tp:taxon-name>).</article-title> <source>Journal of Natural History</source> <volume>38</volume>: <fpage>1443</fpage>–<lpage>1457</lpage>. <ext-link xlink:type="simple" ext-link-type="doi" xlink:href="10.1080/0022293031000155322">https://doi.org/10.1080/0022293031000155322</ext-link></mixed-citation></ref><ref id="B10"><mixed-citation xmlns:xlink="http://www.w3.org/1999/xlink" xlink:type="simple">
          <person-group><name name-style="western"><surname>Hinojosa-Díaz</surname><given-names>IA</given-names></name><name name-style="western"><surname>Gonzalez</surname><given-names>VH</given-names></name><name name-style="western"><surname>Ayala</surname><given-names>R</given-names></name><name name-style="western"><surname>Mérida</surname><given-names>J</given-names></name><name name-style="western"><surname>Sagot</surname><given-names>P</given-names></name><name name-style="western"><surname>Engel</surname><given-names>MS</given-names></name></person-group> (<year>2012</year>) <article-title>New orchid and leaf-cutter bee gynandromorphs, with an updated review (<tp:taxon-name><tp:taxon-name-part taxon-name-part-type="order">Hymenoptera</tp:taxon-name-part></tp:taxon-name>, <tp:taxon-name><tp:taxon-name-part taxon-name-part-type="superfamily">Apoidea</tp:taxon-name-part></tp:taxon-name>).</article-title> <source>Zoosystematics and Evolution</source> <volume>88</volume>: <fpage>205</fpage>–<lpage>214</lpage>. <ext-link xlink:type="simple" ext-link-type="doi" xlink:href="10.1002/zoos.201200017">https://doi.org/10.1002/zoos.201200017</ext-link></mixed-citation></ref><ref id="B18"><mixed-citation xmlns:xlink="http://www.w3.org/1999/xlink" xlink:type="simple">
          <person-group><name name-style="western"><surname>Ramos</surname><given-names>KS</given-names></name><name name-style="western"><surname>Ruz</surname><given-names>L</given-names></name></person-group> (<year>2013</year>) <article-title>First record of intersexual phenotype in <tp:taxon-name><tp:taxon-name-part taxon-name-part-type="tribe">Calliopsini</tp:taxon-name-part></tp:taxon-name> bees (<tp:taxon-name><tp:taxon-name-part taxon-name-part-type="order">Hymenoptera</tp:taxon-name-part></tp:taxon-name>, <tp:taxon-name><tp:taxon-name-part taxon-name-part-type="family">Apidae</tp:taxon-name-part></tp:taxon-name>, <tp:taxon-name><tp:taxon-name-part taxon-name-part-type="subfamily">Andreninae</tp:taxon-name-part></tp:taxon-name>): An unusual specimen of <italic><tp:taxon-name><tp:taxon-name-part taxon-name-part-type="genus">Acamptopoeum</tp:taxon-name-part> <tp:taxon-name-part taxon-name-part-type="species">submetallicum</tp:taxon-name-part></tp:taxon-name></italic> (Spinola).</article-title> <source>Zootaxa</source> <volume>3609</volume>: <fpage>239</fpage>–<lpage>242</lpage>. <ext-link xlink:type="simple" ext-link-type="doi" xlink:href="10.11646/zootaxa.3609.2.10">https://doi.org/10.11646/zootaxa.3609.2.10</ext-link></mixed-citation></ref><ref id="B26"><mixed-citation xmlns:xlink="http://www.w3.org/1999/xlink" xlink:type="simple">
          <person-group><name name-style="western"><surname>Timberlake</surname><given-names>PH</given-names></name></person-group> (<year>1980</year>) <article-title>Supplementary studies on the systematics of the genus <italic><tp:taxon-name><tp:taxon-name-part taxon-name-part-type="genus">Perdita</tp:taxon-name-part></tp:taxon-name></italic> (<tp:taxon-name><tp:taxon-name-part taxon-name-part-type="order">Hymenoptera</tp:taxon-name-part></tp:taxon-name>, <tp:taxon-name><tp:taxon-name-part taxon-name-part-type="family">Andrenidae</tp:taxon-name-part></tp:taxon-name>). Part II.</article-title> <source>University of California Publications in Entomology</source> <volume>85</volume>: <fpage>1</fpage>–<lpage>65</lpage>.</mixed-citation></ref></ref-list></tp:taxon-treatment>
