# Supplementary material for: Review of Perdita subgenus Procockerellia Timberlake (Hymenoptera, Andrenidae) and the first Perdita gynandromorph
Source: Zookeys. 2017 Oct 31;(712):87–111. doi: 10.3897/zookeys.712.14736 (PMC5674208; doi:10.3897/zookeys.712.14736)
Supplement: XML Treatment for Perdita (Procockerellia) stephanomeriae [file zookeys.712.14736-treatment4.xml]

<!DOCTYPE tp:taxon-treatment
  PUBLIC "-//TaxonX//DTD Taxonomic Treatment Publishing DTD v0 20100105//EN" "tax-treatment-NSO.dtd">
<tp:taxon-treatment xmlns:tp="http://www.plazi.org/taxpub"><tp:treatment-meta><kwd-group><label>Taxon classification</label><kwd><named-content xmlns:xlink="http://www.w3.org/1999/xlink" content-type="kingdom">Animalia</named-content></kwd><kwd><named-content xmlns:xlink="http://www.w3.org/1999/xlink" content-type="order">Hymenoptera</named-content></kwd><kwd><named-content xmlns:xlink="http://www.w3.org/1999/xlink" content-type="family">Andrenidae</named-content></kwd></kwd-group><mixed-citation publication-type="journal"><person-group><name><surname>Portman</surname><given-names>Zachary M.</given-names></name><name><surname>Griswold</surname><given-names>Terry</given-names></name></person-group><article-title>Review of <tp:taxon-name><tp:taxon-name-part taxon-name-part-type="genus" reg="Perdita">Perdita</tp:taxon-name-part> <tp:taxon-name-part taxon-name-part-type="infraspecific-rank">subgenus</tp:taxon-name-part> <tp:taxon-name-part taxon-name-part-type="subgenus" reg="Procockerellia">Procockerellia</tp:taxon-name-part></tp:taxon-name> Timberlake (<tp:taxon-name><tp:taxon-name-part taxon-name-part-type="order">Hymenoptera</tp:taxon-name-part></tp:taxon-name>, <tp:taxon-name><tp:taxon-name-part taxon-name-part-type="family">Andrenidae</tp:taxon-name-part></tp:taxon-name>) and the first <italic><tp:taxon-name><tp:taxon-name-part taxon-name-part-type="genus" reg="Perdita">Perdita</tp:taxon-name-part></tp:taxon-name></italic> gynandromorph</article-title><source>Zookeys</source><day>31</day><month>10</month><year>2017</year><volume>2017</volume><issue>712</issue><fpage>87</fpage><lpage>111</lpage><pub-id pub-id-type="doi">10.3897/zookeys.712.14736</pub-id></mixed-citation></tp:treatment-meta><tp:nomenclature><tp:taxon-name>
            <tp:taxon-name-part taxon-name-part-type="genus" reg="Perdita">Perdita</tp:taxon-name-part> (<tp:taxon-name-part taxon-name-part-type="subgenus" reg="Procockerellia">Procockerellia</tp:taxon-name-part>) <tp:taxon-name-part taxon-name-part-type="species" reg="stephanomeriae">stephanomeriae</tp:taxon-name-part></tp:taxon-name><tp:taxon-authority>Timberlake</tp:taxon-authority><xref ref-type="fig" rid="F2">Figures 2G–I</xref><xref ref-type="fig" rid="F3">, 3C, F</xref><xref ref-type="fig" rid="F4">, 4E–F</xref><xref ref-type="fig" rid="F5">, 5C, F, I</xref><xref ref-type="fig" rid="F6">, 6C, F, I</xref><xref ref-type="fig" rid="F8">, 8B</xref><tp:nomenclature-citation-list><tp:nomenclature-citation><tp:taxon-name>
                <tp:taxon-name-part taxon-name-part-type="genus" reg="Perdita">Perdita</tp:taxon-name-part> (<tp:taxon-name-part taxon-name-part-type="subgenus" reg="Procockerellia">Procockerellia</tp:taxon-name-part>) <tp:taxon-name-part taxon-name-part-type="species" reg="stephanomeriae">stephanomeriae</tp:taxon-name-part></tp:taxon-name><comment>Timberlake, 1954: 404, ♀; <xref ref-type="bibr" rid="B23">Timberlake 1960</xref>: 132, ♂. Holotype female: USA, California, San Diego Co., 12 miles south of Ocotillo, 12 November 1939, P.H. Timberlake, at flowers of <tp:taxon-name><tp:taxon-name-part taxon-name-part-type="genus" reg="Stephanomeria">Stephanomeria</tp:taxon-name-part> <tp:taxon-name-part taxon-name-part-type="species" reg="pauciflora">pauciflora</tp:taxon-name-part></tp:taxon-name> [<named-content xmlns:xlink="http://www.w3.org/1999/xlink" content-type="dwc:institutional_code" xlink:type="simple">CAS</named-content> type no. 14720]. Examined.</comment></tp:nomenclature-citation><tp:nomenclature-citation><tp:taxon-name>
                <tp:taxon-name-part taxon-name-part-type="genus" reg="Perdita">Perdita</tp:taxon-name-part> (<tp:taxon-name-part taxon-name-part-type="subgenus" reg="Allomacrotera">Allomacrotera</tp:taxon-name-part>) <tp:taxon-name-part taxon-name-part-type="species" reg="stephanomeriae">stephanomeriae</tp:taxon-name-part></tp:taxon-name><comment>; <xref ref-type="bibr" rid="B23">Timberlake 1960</xref>: 131 (change of subgenus).</comment></tp:nomenclature-citation><tp:nomenclature-citation><tp:taxon-name>
                <tp:taxon-name-part taxon-name-part-type="genus" reg="Perdita">Perdita</tp:taxon-name-part> (<tp:taxon-name-part taxon-name-part-type="subgenus" reg="Hexaperdita">Hexaperdita</tp:taxon-name-part>) <tp:taxon-name-part taxon-name-part-type="species" reg="glamis">glamis</tp:taxon-name-part></tp:taxon-name><comment>Timberlake, 1980: 16, ♂. Holotype male: USA: California: Imperial Co., Glamis, 13 June 1965, G.E. Wallace [<named-content xmlns:xlink="http://www.w3.org/1999/xlink" content-type="dwc:institutional_code" xlink:type="simple">CAS</named-content> type no. 14544]. Examined. <bold>Syn. n.</bold></comment></tp:nomenclature-citation></tp:nomenclature-citation-list></tp:nomenclature><tp:treatment-sec sec-type="description" id="SECID0E22CI"><title>Measurements.</title><p>Female (n=10): head width 1.5 mm (1.4–1.6 mm), body length 5.6 mm (5.2–6.3 mm). Male (n=4): head width 1.5 mm (1.4–1.6 mm), body length 4.9 mm (4.6–5.2 mm).</p></tp:treatment-sec><tp:treatment-sec sec-type="diagnosis" id="SECID0EA3CI"><title>Diagnosis.</title><p>Both sexes have the maxillary palpi 3-jointed (whereas the other two species of <italic><tp:taxon-name><tp:taxon-name-part taxon-name-part-type="genus" reg="Prockerellia">Prockerellia</tp:taxon-name-part></tp:taxon-name></italic> have 5-jointed maxillary palpi) and the frons and vertex are barely tessellate and strongly shining (e.g. Fig. <xref ref-type="fig" rid="F6">6C</xref>). The transverse dorso-lateral carina on the pronotal collar found in both sexes is distinctive; other <italic><tp:taxon-name><tp:taxon-name-part taxon-name-part-type="genus" reg="Procockerellia">Procockerellia</tp:taxon-name-part></tp:taxon-name></italic> have a rounded nub laterally. The female has the face marked with white laterally on the clypeus and a triangular mark on the lateral area (Fig. <xref ref-type="fig" rid="F5">5C</xref>), similar to lighter females of <italic><tp:taxon-name><tp:taxon-name-part taxon-name-part-type="genus" reg="Perdita">P.</tp:taxon-name-part> <tp:taxon-name-part taxon-name-part-type="species" reg="albonotata">albonotata</tp:taxon-name-part></tp:taxon-name></italic>. The female can be further recognized by the broad median expansion of the mandibles (Fig. <xref ref-type="fig" rid="F5">5F</xref>) and narrowly interrupted metasomal bands that don’t curve to the apical margin laterally (Fig. <xref ref-type="fig" rid="F5">5I</xref>). The male is unique in having a small point apically on the pygidial plate (Fig. <xref ref-type="fig" rid="F6">6I</xref>). It can be further distinguished by the bidentate tarsal claws and the lack of light bands on the metasoma (Fig. <xref ref-type="fig" rid="F6">6F</xref>).</p></tp:treatment-sec><tp:treatment-sec sec-type="distribution" id="SECID0EX4CI"><title>Distribution.</title><p>Nevada and California: Mojave and Sonoran Deserts (Fig. <xref ref-type="fig" rid="F8">8B</xref>).</p></tp:treatment-sec><tp:treatment-sec sec-type="phenology" id="SECID0EB5CI"><title>Phenology.</title><table-wrap id="T3" position="float" orientation="portrait"><table id="TID0EECBG" rules="all"><tbody><tr><th rowspan="1" colspan="1">Month:</th><th rowspan="1" colspan="1">Apr</th><th rowspan="1" colspan="1">May</th><th rowspan="1" colspan="1">Jun</th><th rowspan="1" colspan="1">Jul</th><th rowspan="1" colspan="1">Aug</th><th rowspan="1" colspan="1">Sep</th><th rowspan="1" colspan="1">Oct</th><th rowspan="1" colspan="1">Nov</th></tr><tr><td rowspan="1" colspan="1"># of records</td><td rowspan="1" colspan="1">0</td><td rowspan="1" colspan="1">0</td><td rowspan="1" colspan="1">2</td><td rowspan="1" colspan="1">0</td><td rowspan="1" colspan="1">0</td><td rowspan="1" colspan="1">0</td><td rowspan="1" colspan="1">15</td><td rowspan="1" colspan="1">1</td></tr></tbody></table></table-wrap></tp:treatment-sec><tp:treatment-sec sec-type="Floral records" id="SECID0EGADI"><title>Floral records.</title><p>
            <bold><tp:taxon-name><tp:taxon-name-part taxon-name-part-type="genus" reg="Asteraceae">Asteraceae</tp:taxon-name-part></tp:taxon-name></bold>: <italic><tp:taxon-name><tp:taxon-name-part taxon-name-part-type="genus" reg="Stephanomeria">Stephanomeria</tp:taxon-name-part></tp:taxon-name></italic> sp. 1 ♂ 6 ♀.</p></tp:treatment-sec><tp:treatment-sec sec-type="material" id="SECID0E1ADI"><title>Additional material examined.</title><p>Total specimens: 4 ♂ 12 ♀. <bold>USA: CALIFORNIA: San Bernardino County</bold>: Vidal, 1 mi S (<named-content xmlns:xlink="http://www.w3.org/1999/xlink" content-type="dwc:verbatimCoordinates" xlink:type="simple"><named-content content-type="geo-json" specific-use="{&#34;type&#34;:&#34;Point&#34;,&#34;coordinates&#34;:[-114.507380,34.106200]}" id="NCID0EFBDI" xlink:type="simple">34.1062 -114.50738</named-content></named-content>): 1 ♂ 6 ♀, 6 Oct 1988, T.L. Griswold, <italic><tp:taxon-name><tp:taxon-name-part taxon-name-part-type="genus" reg="Stephanomeria">Stephanomeria</tp:taxon-name-part></tp:taxon-name></italic> sp. <bold>NEVADA: Clark County</bold>: 2.2 mi SSW Mormon Well (<named-content xmlns:xlink="http://www.w3.org/1999/xlink" content-type="dwc:verbatimCoordinates" xlink:type="simple"><named-content content-type="geo-json" specific-use="{&#34;type&#34;:&#34;Point&#34;,&#34;coordinates&#34;:[-115.111100,36.616500]}" id="NCID0EWBDI" xlink:type="simple">36.6165 -115.1111</named-content></named-content>): 1 ♀, 14 Jun 2004, E. Ahlstrom, D. Skandilis; Las Vegas, NE (<named-content xmlns:xlink="http://www.w3.org/1999/xlink" content-type="dwc:verbatimCoordinates" xlink:type="simple"><named-content content-type="geo-json" specific-use="{&#34;type&#34;:&#34;Point&#34;,&#34;coordinates&#34;:[-115.035500,36.279800]}" id="NCID0E5BDI" xlink:type="simple">36.2798 -115.0355</named-content></named-content>): 1 ♂, 7 Oct 1998, T.L. Griswold; Pinto Ridge (<named-content xmlns:xlink="http://www.w3.org/1999/xlink" content-type="dwc:verbatimCoordinates" xlink:type="simple"><named-content content-type="geo-json" specific-use="{&#34;type&#34;:&#34;Point&#34;,&#34;coordinates&#34;:[-114.549300,36.242200]}" id="NCID0EGCDI" xlink:type="simple">36.2422 -114.5493</named-content></named-content>): 2 ♂ 5 ♀, 9 Oct 1998, T.L. Griswold.</p></tp:treatment-sec><tp:treatment-sec sec-type="remarks" id="SECID0ELCDI"><title>Remarks.</title><p>As a result of this study, <italic><tp:taxon-name><tp:taxon-name-part taxon-name-part-type="genus" reg="Perdita">P.</tp:taxon-name-part> <tp:taxon-name-part taxon-name-part-type="species" reg="stephanomeriae">stephanomeriae</tp:taxon-name-part></tp:taxon-name></italic> is hereby returned to its original subgeneric assignment, <italic><tp:taxon-name><tp:taxon-name-part taxon-name-part-type="genus" reg="Procockerellia">Procockerellia</tp:taxon-name-part></tp:taxon-name></italic>. This species appears rare, especially compared to <italic><tp:taxon-name><tp:taxon-name-part taxon-name-part-type="genus" reg="Perdita">P.</tp:taxon-name-part> <tp:taxon-name-part taxon-name-part-type="species" reg="albonotata">albonotata</tp:taxon-name-part></tp:taxon-name></italic> and <italic><tp:taxon-name><tp:taxon-name-part taxon-name-part-type="genus" reg="Perdita">P.</tp:taxon-name-part> <tp:taxon-name-part taxon-name-part-type="species" reg="moabensis">moabensis</tp:taxon-name-part></tp:taxon-name></italic>, which can be common and locally abundant. Extensive all season sampling conducted in 1998, 2004, 2005 in Clark County, Nevada in the eastern Mojave Desert yielded large numbers of <italic><tp:taxon-name><tp:taxon-name-part taxon-name-part-type="genus" reg="Procockerellia">Procockerellia</tp:taxon-name-part></tp:taxon-name></italic>. It is therefore interesting that while <italic><tp:taxon-name><tp:taxon-name-part taxon-name-part-type="genus" reg="Perdita">P.</tp:taxon-name-part> <tp:taxon-name-part taxon-name-part-type="species" reg="albonotata">albonotata</tp:taxon-name-part></tp:taxon-name></italic> was widely distributed and abundant, <italic><tp:taxon-name><tp:taxon-name-part taxon-name-part-type="genus" reg="Perdita">P.</tp:taxon-name-part> <tp:taxon-name-part taxon-name-part-type="species" reg="stephanomeriae">stephanomeriae</tp:taxon-name-part></tp:taxon-name></italic> was rarely detected.</p><p>The holotype of <italic><tp:taxon-name><tp:taxon-name-part taxon-name-part-type="genus" reg="Perdita">P.</tp:taxon-name-part> <tp:taxon-name-part taxon-name-part-type="species" reg="glamis">glamis</tp:taxon-name-part></tp:taxon-name></italic> was examined and found to clearly match <italic><tp:taxon-name><tp:taxon-name-part taxon-name-part-type="genus" reg="Perdita">P.</tp:taxon-name-part> <tp:taxon-name-part taxon-name-part-type="species" reg="stephanomeriae">stephanomeriae</tp:taxon-name-part></tp:taxon-name></italic>. The mouthparts of the holotype of <italic><tp:taxon-name><tp:taxon-name-part taxon-name-part-type="genus" reg="Perdita">P.</tp:taxon-name-part> <tp:taxon-name-part taxon-name-part-type="species" reg="glamis">glamis</tp:taxon-name-part></tp:taxon-name></italic> are not exposed, which likely led <xref ref-type="bibr" rid="B26">Timberlake (1980)</xref> to incorrectly place and describe the species in subgenus <tp:taxon-name><tp:taxon-name-part taxon-name-part-type="subgenus" reg="Hexaperdita">Hexaperdita</tp:taxon-name-part></tp:taxon-name> since he could not see the reduced number of palpi.</p></tp:treatment-sec><tp:treatment-sec><!--Section generated to contain objects referenced in tp:taxon-treatment.--><fig id="F2" position="float" orientation="portrait"><label>Figure 2.</label><caption><p>
                <italic><tp:taxon-name><tp:taxon-name-part taxon-name-part-type="genus" reg="Procockerellia">Procockerellia</tp:taxon-name-part></tp:taxon-name></italic> male genitalia. <italic><tp:taxon-name><tp:taxon-name-part taxon-name-part-type="genus" reg="Perdita">Perdita</tp:taxon-name-part> <tp:taxon-name-part taxon-name-part-type="species" reg="albonotata">albonotata</tp:taxon-name-part></tp:taxon-name></italic> (BBSL529462) <bold>A</bold> dorsal view <bold>B</bold> ventral view <bold>C</bold> lateral view. <italic><tp:taxon-name><tp:taxon-name-part taxon-name-part-type="genus" reg="Perdita">Perdita</tp:taxon-name-part> <tp:taxon-name-part taxon-name-part-type="species" reg="moabensis">moabensis</tp:taxon-name-part></tp:taxon-name></italic> (BBSL779598) <bold>D</bold> dorsal view <bold>E</bold> ventral view <bold>F</bold> lateral view. <italic><tp:taxon-name><tp:taxon-name-part taxon-name-part-type="genus" reg="Perdita">Perdita</tp:taxon-name-part> <tp:taxon-name-part taxon-name-part-type="species" reg="stephanomeriae">stephanomeriae</tp:taxon-name-part></tp:taxon-name></italic> (BBSL317528) <bold>G</bold> dorsal view <bold>H</bold> ventral view <bold>I</bold> lateral view. Scale bar: 250 µm, all images are the same scale.</p></caption><graphic xmlns:xlink="http://www.w3.org/1999/xlink" xlink:href="zookeys-712-087-g002.jpg" position="float" orientation="portrait" xlink:type="simple" id="oo_165265.jpg"/></fig><fig id="F3" position="float" orientation="portrait"><label>Figure 3.</label><caption><p>
                <italic><tp:taxon-name><tp:taxon-name-part taxon-name-part-type="genus" reg="Procockerellia">Procockerellia</tp:taxon-name-part></tp:taxon-name></italic> male S8. <bold>A</bold> <italic><tp:taxon-name><tp:taxon-name-part taxon-name-part-type="genus" reg="Perdita">Perdita</tp:taxon-name-part> <tp:taxon-name-part taxon-name-part-type="species" reg="albonotata">albonotata</tp:taxon-name-part></tp:taxon-name></italic> (BBSL529469) ventral view <bold>B</bold> <italic><tp:taxon-name><tp:taxon-name-part taxon-name-part-type="genus" reg="Perdita">P.</tp:taxon-name-part> <tp:taxon-name-part taxon-name-part-type="species" reg="moabensis">moabensis</tp:taxon-name-part></tp:taxon-name></italic> (BBSL779598) ventral view <bold>C</bold> <italic><tp:taxon-name><tp:taxon-name-part taxon-name-part-type="genus" reg="Perdita">P.</tp:taxon-name-part> <tp:taxon-name-part taxon-name-part-type="species" reg="stephanomeriae">stephanomeriae</tp:taxon-name-part></tp:taxon-name></italic> (BBSL317528) ventral view <bold>D</bold> <italic><tp:taxon-name><tp:taxon-name-part taxon-name-part-type="genus" reg="Perdita">P.</tp:taxon-name-part> <tp:taxon-name-part taxon-name-part-type="species" reg="albonotata">albonotata</tp:taxon-name-part></tp:taxon-name></italic> lateral view <bold>E</bold> <italic><tp:taxon-name><tp:taxon-name-part taxon-name-part-type="genus" reg="Perdita">P.</tp:taxon-name-part> <tp:taxon-name-part taxon-name-part-type="species" reg="moabensis">moabensis</tp:taxon-name-part></tp:taxon-name></italic> lateral view <bold>F</bold> <italic><tp:taxon-name><tp:taxon-name-part taxon-name-part-type="genus" reg="Perdita">P.</tp:taxon-name-part> <tp:taxon-name-part taxon-name-part-type="species" reg="stephanomeriae">stephanomeriae</tp:taxon-name-part></tp:taxon-name></italic> lateral view. Scale bar: 250 µm, all images are the same scale.</p></caption><graphic xmlns:xlink="http://www.w3.org/1999/xlink" xlink:href="zookeys-712-087-g003.jpg" position="float" orientation="portrait" xlink:type="simple" id="oo_165266.jpg"/></fig><fig id="F4" position="float" orientation="portrait"><label>Figure 4.</label><caption><p>
                <italic><tp:taxon-name><tp:taxon-name-part taxon-name-part-type="genus" reg="Procockerellia">Procockerellia</tp:taxon-name-part></tp:taxon-name></italic> male S7 and S6. <italic><tp:taxon-name><tp:taxon-name-part taxon-name-part-type="genus" reg="Perdita">Perdita</tp:taxon-name-part> <tp:taxon-name-part taxon-name-part-type="species" reg="albonotata">albonotata</tp:taxon-name-part></tp:taxon-name></italic> (BBSL529462) <bold>A</bold> S7 <bold>B</bold> S6. <italic><tp:taxon-name><tp:taxon-name-part taxon-name-part-type="genus" reg="Perdita">Perdita</tp:taxon-name-part> <tp:taxon-name-part taxon-name-part-type="species" reg="moabensis">moabensis</tp:taxon-name-part></tp:taxon-name></italic> (BBSL779598) <bold>C</bold> S7 <bold>D</bold> S6. <italic><tp:taxon-name><tp:taxon-name-part taxon-name-part-type="genus" reg="Perdita">Perdita</tp:taxon-name-part> <tp:taxon-name-part taxon-name-part-type="species" reg="stephanomeriae">stephanomeriae</tp:taxon-name-part></tp:taxon-name></italic> (BBSL317528) <bold>E</bold> S7 <bold>F</bold> S6. Scale bar: 500 µm, all images are the same scale.</p></caption><graphic xmlns:xlink="http://www.w3.org/1999/xlink" xlink:href="zookeys-712-087-g004.jpg" position="float" orientation="portrait" xlink:type="simple" id="oo_165267.jpg"/></fig><fig id="F5" position="float" orientation="portrait"><label>Figure 5.</label><caption><p>
                <italic><tp:taxon-name><tp:taxon-name-part taxon-name-part-type="genus" reg="Procockerellia">Procockerellia</tp:taxon-name-part></tp:taxon-name></italic> females. Faces: <bold>A</bold> <italic><tp:taxon-name><tp:taxon-name-part taxon-name-part-type="genus" reg="Perdita">Perdita</tp:taxon-name-part> <tp:taxon-name-part taxon-name-part-type="species" reg="albonotata">albonotata</tp:taxon-name-part></tp:taxon-name></italic> (BBSL668188) <bold>B</bold> <italic><tp:taxon-name><tp:taxon-name-part taxon-name-part-type="genus" reg="Perdita">P.</tp:taxon-name-part> <tp:taxon-name-part taxon-name-part-type="species" reg="moabensis">moabensis</tp:taxon-name-part></tp:taxon-name></italic> (BBSL23824) <bold>C</bold> <italic><tp:taxon-name><tp:taxon-name-part taxon-name-part-type="genus" reg="Perdita">P.</tp:taxon-name-part> <tp:taxon-name-part taxon-name-part-type="species" reg="stephanomeriae">stephanomeriae</tp:taxon-name-part></tp:taxon-name></italic> (BBSL531898). Scale bars = 500 µm. Mandibles: <bold>D</bold> <italic><tp:taxon-name><tp:taxon-name-part taxon-name-part-type="genus" reg="Perdita">P.</tp:taxon-name-part> <tp:taxon-name-part taxon-name-part-type="species" reg="albonotata">albonotata</tp:taxon-name-part></tp:taxon-name></italic> (BBSL640552) <bold>E</bold> <italic><tp:taxon-name><tp:taxon-name-part taxon-name-part-type="genus" reg="Perdita">P.</tp:taxon-name-part> <tp:taxon-name-part taxon-name-part-type="species" reg="moabensis">moabensis</tp:taxon-name-part></tp:taxon-name></italic> (BBSL515687) <bold>F</bold> <italic><tp:taxon-name><tp:taxon-name-part taxon-name-part-type="genus" reg="Perdita">P.</tp:taxon-name-part> <tp:taxon-name-part taxon-name-part-type="species" reg="stephanomeriae">stephanomeriae</tp:taxon-name-part></tp:taxon-name></italic> (BBSL317523). Scale bars = 250 µm. Metasomas: <bold>G</bold> <italic><tp:taxon-name><tp:taxon-name-part taxon-name-part-type="genus" reg="Perdita">P.</tp:taxon-name-part> <tp:taxon-name-part taxon-name-part-type="species" reg="albonotata">albonotata</tp:taxon-name-part></tp:taxon-name></italic> (BBSL311790) <bold>H</bold> <italic><tp:taxon-name><tp:taxon-name-part taxon-name-part-type="genus" reg="Perdita">P.</tp:taxon-name-part> <tp:taxon-name-part taxon-name-part-type="species" reg="moabensis">moabensis</tp:taxon-name-part></tp:taxon-name></italic> (BBSL471657) <bold>I</bold> <italic><tp:taxon-name><tp:taxon-name-part taxon-name-part-type="genus" reg="Perdita">P.</tp:taxon-name-part> <tp:taxon-name-part taxon-name-part-type="species" reg="stephanomeriae">stephanomeriae</tp:taxon-name-part></tp:taxon-name></italic> (BBSL531898). Scale bars: 500 µm.</p></caption><graphic xmlns:xlink="http://www.w3.org/1999/xlink" xlink:href="zookeys-712-087-g005.jpg" position="float" orientation="portrait" xlink:type="simple" id="oo_165268.jpg"/></fig><fig id="F6" position="float" orientation="portrait"><label>Figure 6.</label><caption><p>
                <italic><tp:taxon-name><tp:taxon-name-part taxon-name-part-type="genus" reg="Procockerellia">Procockerellia</tp:taxon-name-part></tp:taxon-name></italic> males. Faces (of large males): <bold>A</bold> <italic><tp:taxon-name><tp:taxon-name-part taxon-name-part-type="genus" reg="Perdita">Perdita</tp:taxon-name-part> <tp:taxon-name-part taxon-name-part-type="species" reg="albonotata">albonotata</tp:taxon-name-part></tp:taxon-name></italic> (BBSL529482) <bold>B</bold> <italic><tp:taxon-name><tp:taxon-name-part taxon-name-part-type="genus" reg="Perdita">P.</tp:taxon-name-part> <tp:taxon-name-part taxon-name-part-type="species" reg="moabensis">moabensis</tp:taxon-name-part></tp:taxon-name></italic> (36868 (<named-content xmlns:xlink="http://www.w3.org/1999/xlink" content-type="dwc:institutional_code" xlink:type="simple">BBSL</named-content>)) <bold>C</bold> <italic><tp:taxon-name><tp:taxon-name-part taxon-name-part-type="genus" reg="Perdita">P.</tp:taxon-name-part> <tp:taxon-name-part taxon-name-part-type="species" reg="stephanomeriae">stephanomeriae</tp:taxon-name-part></tp:taxon-name></italic> (BBSL317506). Metasomas: <bold>D</bold> <italic><tp:taxon-name><tp:taxon-name-part taxon-name-part-type="genus" reg="Perdita">P.</tp:taxon-name-part> <tp:taxon-name-part taxon-name-part-type="species" reg="albonotata">albonotata</tp:taxon-name-part></tp:taxon-name></italic> (BBSL529482) <bold>E</bold> <italic><tp:taxon-name><tp:taxon-name-part taxon-name-part-type="genus" reg="Perdita">P.</tp:taxon-name-part> <tp:taxon-name-part taxon-name-part-type="species" reg="moabensis">moabensis</tp:taxon-name-part></tp:taxon-name></italic> (BBSL311790) <bold>F</bold> <italic><tp:taxon-name><tp:taxon-name-part taxon-name-part-type="genus" reg="Perdita">P.</tp:taxon-name-part> <tp:taxon-name-part taxon-name-part-type="species" reg="stephanomeriae">stephanomeriae</tp:taxon-name-part></tp:taxon-name></italic> (BBSL317506). Identifying characters: <bold>G</bold> <italic><tp:taxon-name><tp:taxon-name-part taxon-name-part-type="genus" reg="Perdita">P.</tp:taxon-name-part> <tp:taxon-name-part taxon-name-part-type="species" reg="albonotata">albonotata</tp:taxon-name-part></tp:taxon-name></italic> tibial nub (BBSL669043) <bold>H</bold> <italic><tp:taxon-name><tp:taxon-name-part taxon-name-part-type="genus" reg="Perdita">P.</tp:taxon-name-part> <tp:taxon-name-part taxon-name-part-type="species" reg="moabensis">moabensis</tp:taxon-name-part></tp:taxon-name></italic> S1 flange (BBSL238283) <bold>I</bold> <italic><tp:taxon-name><tp:taxon-name-part taxon-name-part-type="genus" reg="Perdita">P.</tp:taxon-name-part> <tp:taxon-name-part taxon-name-part-type="species" reg="stephanomeriae">stephanomeriae</tp:taxon-name-part></tp:taxon-name></italic> pointed pygidial plate (BBSL317506). Scale bars: 500 µm.</p></caption><graphic xmlns:xlink="http://www.w3.org/1999/xlink" xlink:href="zookeys-712-087-g006.jpg" position="float" orientation="portrait" xlink:type="simple" id="oo_165269.jpg"/></fig><fig id="F8" position="float" orientation="portrait"><label>Figure 8.</label><caption><p>Occurrence maps. <bold>A</bold> <italic><tp:taxon-name><tp:taxon-name-part taxon-name-part-type="genus" reg="Perdita">Perdita</tp:taxon-name-part> <tp:taxon-name-part taxon-name-part-type="species" reg="albonotata">albonotata</tp:taxon-name-part></tp:taxon-name></italic> <bold>B</bold> <italic><tp:taxon-name><tp:taxon-name-part taxon-name-part-type="genus" reg="Perdita">P.</tp:taxon-name-part> <tp:taxon-name-part taxon-name-part-type="species" reg="moabensis">moabensis</tp:taxon-name-part></tp:taxon-name></italic> (circles) and <italic><tp:taxon-name><tp:taxon-name-part taxon-name-part-type="genus" reg="Perdita">P.</tp:taxon-name-part> <tp:taxon-name-part taxon-name-part-type="species" reg="stephanomeriae">stephanomeriae</tp:taxon-name-part></tp:taxon-name></italic> (triangles). Scale bar: 100 km.</p></caption><graphic xmlns:xlink="http://www.w3.org/1999/xlink" xlink:href="zookeys-712-087-g008.jpg" position="float" orientation="portrait" xlink:type="simple" id="oo_165271.jpg"/></fig></tp:treatment-sec><ref-list><ref id="B23"><mixed-citation xmlns:xlink="http://www.w3.org/1999/xlink" xlink:type="simple">
          <person-group><name name-style="western"><surname>Timberlake</surname><given-names>PH</given-names></name></person-group> (<year>1960</year>) <article-title>A revisional study of the bees of the genus <italic><tp:taxon-name><tp:taxon-name-part taxon-name-part-type="genus">Perdita</tp:taxon-name-part></tp:taxon-name></italic> F. Smith, with special reference to the fauna of the Pacific Coast (<tp:taxon-name><tp:taxon-name-part taxon-name-part-type="order">Hymenoptera</tp:taxon-name-part></tp:taxon-name>, <tp:taxon-name><tp:taxon-name-part taxon-name-part-type="family">Andrenidae</tp:taxon-name-part></tp:taxon-name>). Part V.</article-title> <source>University of California Publications in Entomology</source> <volume>17</volume>: <fpage>1</fpage>–<lpage>156</lpage>.</mixed-citation></ref><ref id="B26"><mixed-citation xmlns:xlink="http://www.w3.org/1999/xlink" xlink:type="simple">
          <person-group><name name-style="western"><surname>Timberlake</surname><given-names>PH</given-names></name></person-group> (<year>1980</year>) <article-title>Supplementary studies on the systematics of the genus <italic><tp:taxon-name><tp:taxon-name-part taxon-name-part-type="genus">Perdita</tp:taxon-name-part></tp:taxon-name></italic> (<tp:taxon-name><tp:taxon-name-part taxon-name-part-type="order">Hymenoptera</tp:taxon-name-part></tp:taxon-name>, <tp:taxon-name><tp:taxon-name-part taxon-name-part-type="family">Andrenidae</tp:taxon-name-part></tp:taxon-name>). Part II.</article-title> <source>University of California Publications in Entomology</source> <volume>85</volume>: <fpage>1</fpage>–<lpage>65</lpage>.</mixed-citation></ref></ref-list></tp:taxon-treatment>
