# Supplementary material for: Review of Perdita subgenus Procockerellia Timberlake (Hymenoptera, Andrenidae) and the first Perdita gynandromorph
Source: Zookeys. 2017 Oct 31;(712):87–111. doi: 10.3897/zookeys.712.14736 (PMC5674208; doi:10.3897/zookeys.712.14736)
Supplement: XML Treatment for Perdita (Cockerellia) imbellis [file zookeys.712.14736-treatment5.xml]

<!DOCTYPE tp:taxon-treatment
  PUBLIC "-//TaxonX//DTD Taxonomic Treatment Publishing DTD v0 20100105//EN" "tax-treatment-NSO.dtd">
<tp:taxon-treatment xmlns:tp="http://www.plazi.org/taxpub"><tp:treatment-meta><kwd-group><label>Taxon classification</label><kwd><named-content xmlns:xlink="http://www.w3.org/1999/xlink" content-type="kingdom">Animalia</named-content></kwd><kwd><named-content xmlns:xlink="http://www.w3.org/1999/xlink" content-type="order">Hymenoptera</named-content></kwd><kwd><named-content xmlns:xlink="http://www.w3.org/1999/xlink" content-type="family">Andrenidae</named-content></kwd></kwd-group><mixed-citation publication-type="journal"><person-group><name><surname>Portman</surname><given-names>Zachary M.</given-names></name><name><surname>Griswold</surname><given-names>Terry</given-names></name></person-group><article-title>Review of <tp:taxon-name><tp:taxon-name-part taxon-name-part-type="genus" reg="Perdita">Perdita</tp:taxon-name-part> <tp:taxon-name-part taxon-name-part-type="infraspecific-rank">subgenus</tp:taxon-name-part> <tp:taxon-name-part taxon-name-part-type="subgenus" reg="Procockerellia">Procockerellia</tp:taxon-name-part></tp:taxon-name> Timberlake (<tp:taxon-name><tp:taxon-name-part taxon-name-part-type="order">Hymenoptera</tp:taxon-name-part></tp:taxon-name>, <tp:taxon-name><tp:taxon-name-part taxon-name-part-type="family">Andrenidae</tp:taxon-name-part></tp:taxon-name>) and the first <italic><tp:taxon-name><tp:taxon-name-part taxon-name-part-type="genus" reg="Perdita">Perdita</tp:taxon-name-part></tp:taxon-name></italic> gynandromorph</article-title><source>Zookeys</source><day>31</day><month>10</month><year>2017</year><volume>2017</volume><issue>712</issue><fpage>87</fpage><lpage>111</lpage><pub-id pub-id-type="doi">10.3897/zookeys.712.14736</pub-id></mixed-citation></tp:treatment-meta><tp:nomenclature><tp:taxon-name>
            <tp:taxon-name-part taxon-name-part-type="genus" reg="Perdita">Perdita</tp:taxon-name-part> (<tp:taxon-name-part taxon-name-part-type="subgenus" reg="Cockerellia">Cockerellia</tp:taxon-name-part>) <tp:taxon-name-part taxon-name-part-type="species" reg="imbellis">imbellis</tp:taxon-name-part></tp:taxon-name><tp:taxon-authority>Timberlake</tp:taxon-authority><tp:nomenclature-citation-list><tp:nomenclature-citation><tp:taxon-name>
                <tp:taxon-name-part taxon-name-part-type="genus" reg="Perdita">Perdita</tp:taxon-name-part> (<tp:taxon-name-part taxon-name-part-type="subgenus" reg="Cockerellia">Cockerellia</tp:taxon-name-part>) <tp:taxon-name-part taxon-name-part-type="species" reg="imbellis">imbellis</tp:taxon-name-part></tp:taxon-name><comment>Timberlake, 1968: 21, ♂. Holotype male: USA, Arizona, Coconino Co., 28 May 1954, F. Werner [<named-content xmlns:xlink="http://www.w3.org/1999/xlink" content-type="dwc:institutional_code" xlink:type="simple">CAS</named-content> type no. 13525]. Examined.</comment></tp:nomenclature-citation><tp:nomenclature-citation><tp:taxon-name>
                <tp:taxon-name-part taxon-name-part-type="genus" reg="Perdita">Perdita</tp:taxon-name-part> (<tp:taxon-name-part taxon-name-part-type="subgenus" reg="Cockerellia">Cockerellia</tp:taxon-name-part>) <tp:taxon-name-part taxon-name-part-type="species" reg="hilaris">hilaris</tp:taxon-name-part></tp:taxon-name><comment>Timberlake, 1968: 2, ♂ (syn. <xref ref-type="bibr" rid="B26">Timberlake 1980</xref>). Holotype male: USA, Utah, Dixie State Park, 13 June 1961, G.E. Bohart [<named-content xmlns:xlink="http://www.w3.org/1999/xlink" content-type="dwc:institutional_code" xlink:type="simple">CAS</named-content> type no. 14554]. Not examined.</comment></tp:nomenclature-citation><tp:nomenclature-citation><tp:taxon-name>
                <tp:taxon-name-part taxon-name-part-type="genus" reg="Perdita">Perdita</tp:taxon-name-part> (<tp:taxon-name-part taxon-name-part-type="subgenus" reg="Procockerellia">Procockerellia</tp:taxon-name-part>) <tp:taxon-name-part taxon-name-part-type="species" reg="brachyglossa">brachyglossa</tp:taxon-name-part></tp:taxon-name><comment>Timberlake, 1971: 6, ♀. Holotype female: USA, Arizona, Coconino Co., Four and one-half miles southwest of Marble Canyon, 30 August 1967, P.H. Timberlake, on <tp:taxon-name><tp:taxon-name-part taxon-name-part-type="genus" reg="Thelesperma">Thelesperma</tp:taxon-name-part></tp:taxon-name> [<named-content xmlns:xlink="http://www.w3.org/1999/xlink" content-type="dwc:institutional_code" xlink:type="simple">CAS</named-content> type no. 14448]. Examined. <bold>Syn. n.</bold></comment></tp:nomenclature-citation></tp:nomenclature-citation-list></tp:nomenclature><tp:treatment-sec sec-type="remarks" id="SECID0E3LDI"><title>Remarks.</title><p>
            <tp:taxon-name><tp:taxon-name-part taxon-name-part-type="genus" reg="Perdita">Perdita</tp:taxon-name-part> (<tp:taxon-name-part taxon-name-part-type="subgenus" reg="Procockerellia">Procockerellia</tp:taxon-name-part>) <tp:taxon-name-part taxon-name-part-type="species" reg="brachyglossa">brachyglossa</tp:taxon-name-part></tp:taxon-name> was described from a single female specimen. <xref ref-type="bibr" rid="B25">Timberlake (1971)</xref> reported that the female had four maxillary palpi. Examination of the holotype revealed four maxillary palpi on one side and one palp on the other. In every morphological character except the palpi, the holotype of <italic><tp:taxon-name><tp:taxon-name-part taxon-name-part-type="genus" reg="Perdita">P.</tp:taxon-name-part> <tp:taxon-name-part taxon-name-part-type="species" reg="brachyglossa">brachyglossa</tp:taxon-name-part></tp:taxon-name></italic> clearly matches <italic><tp:taxon-name><tp:taxon-name-part taxon-name-part-type="genus" reg="Perdita">P.</tp:taxon-name-part> <tp:taxon-name-part taxon-name-part-type="species" reg="imbellis">imbellis</tp:taxon-name-part></tp:taxon-name></italic>. It seems likely that the mouthparts of the holotype of <italic><tp:taxon-name><tp:taxon-name-part taxon-name-part-type="genus" reg="Perdita">P.</tp:taxon-name-part> <tp:taxon-name-part taxon-name-part-type="species" reg="brachyglossa">brachyglossa</tp:taxon-name-part></tp:taxon-name></italic> are either damaged or aberrant.</p><p>Due to a <italic>lapsus calami</italic> in <xref ref-type="bibr" rid="B26">Timberlake (1980)</xref>, <italic><tp:taxon-name><tp:taxon-name-part taxon-name-part-type="genus" reg="Perdita">Perdita</tp:taxon-name-part> <tp:taxon-name-part taxon-name-part-type="species" reg="albomaculata">albomaculata</tp:taxon-name-part></tp:taxon-name></italic> Timberlake, 1980, <italic><tp:taxon-name><tp:taxon-name-part taxon-name-part-type="genus" reg="Perdita">Perdita</tp:taxon-name-part> <tp:taxon-name-part taxon-name-part-type="species" reg="imbellis">imbellis</tp:taxon-name-part></tp:taxon-name></italic> Timberlake, 1968, and <italic><tp:taxon-name><tp:taxon-name-part taxon-name-part-type="genus" reg="Perdita">Perdita</tp:taxon-name-part> <tp:taxon-name-part taxon-name-part-type="species" reg="luculenta">luculenta</tp:taxon-name-part></tp:taxon-name></italic> Timberlake, 1968 were all referred to as being in subgenus <tp:taxon-name><tp:taxon-name-part taxon-name-part-type="genus" reg="Cockerellula">Cockerellula</tp:taxon-name-part></tp:taxon-name> Strand, 1932. They all belong in subgenus <tp:taxon-name><tp:taxon-name-part taxon-name-part-type="subgenus" reg="Cockerellia">Cockerellia</tp:taxon-name-part></tp:taxon-name>.</p></tp:treatment-sec><ref-list><ref id="B26"><mixed-citation xmlns:xlink="http://www.w3.org/1999/xlink" xlink:type="simple">
          <person-group><name name-style="western"><surname>Timberlake</surname><given-names>PH</given-names></name></person-group> (<year>1980</year>) <article-title>Supplementary studies on the systematics of the genus <italic><tp:taxon-name><tp:taxon-name-part taxon-name-part-type="genus">Perdita</tp:taxon-name-part></tp:taxon-name></italic> (<tp:taxon-name><tp:taxon-name-part taxon-name-part-type="order">Hymenoptera</tp:taxon-name-part></tp:taxon-name>, <tp:taxon-name><tp:taxon-name-part taxon-name-part-type="family">Andrenidae</tp:taxon-name-part></tp:taxon-name>). Part II.</article-title> <source>University of California Publications in Entomology</source> <volume>85</volume>: <fpage>1</fpage>–<lpage>65</lpage>.</mixed-citation></ref><ref id="B25"><mixed-citation xmlns:xlink="http://www.w3.org/1999/xlink" xlink:type="simple">
          <person-group><name name-style="western"><surname>Timberlake</surname><given-names>PH</given-names></name></person-group> (<year>1971</year>) <article-title>Supplementary studies on the systematics of the genus <italic><tp:taxon-name><tp:taxon-name-part taxon-name-part-type="genus">Perdita</tp:taxon-name-part></tp:taxon-name></italic> (<tp:taxon-name><tp:taxon-name-part taxon-name-part-type="order">Hymenoptera</tp:taxon-name-part></tp:taxon-name>: <tp:taxon-name><tp:taxon-name-part taxon-name-part-type="family">Andrenidae</tp:taxon-name-part></tp:taxon-name>).</article-title> <source>University of California Publications in Entomology</source> <volume>66</volume>: <fpage>1</fpage>–<lpage>63</lpage>.</mixed-citation></ref></ref-list></tp:taxon-treatment>
