# Supplementary material for: Review of Perdita subgenus Procockerellia Timberlake (Hymenoptera, Andrenidae) and the first Perdita gynandromorph
Source: Zookeys. 2017 Oct 31;(712):87–111. doi: 10.3897/zookeys.712.14736 (PMC5674208; doi:10.3897/zookeys.712.14736)
Supplement: XML Treatment for Perdita (Cockerellia) moldenkei [file zookeys.712.14736-treatment6.xml]

<!DOCTYPE tp:taxon-treatment
  PUBLIC "-//TaxonX//DTD Taxonomic Treatment Publishing DTD v0 20100105//EN" "tax-treatment-NSO.dtd">
<tp:taxon-treatment xmlns:tp="http://www.plazi.org/taxpub"><tp:treatment-meta><kwd-group><label>Taxon classification</label><kwd><named-content xmlns:xlink="http://www.w3.org/1999/xlink" content-type="kingdom">Animalia</named-content></kwd><kwd><named-content xmlns:xlink="http://www.w3.org/1999/xlink" content-type="order">Hymenoptera</named-content></kwd><kwd><named-content xmlns:xlink="http://www.w3.org/1999/xlink" content-type="family">Andrenidae</named-content></kwd></kwd-group><mixed-citation publication-type="journal"><person-group><name><surname>Portman</surname><given-names>Zachary M.</given-names></name><name><surname>Griswold</surname><given-names>Terry</given-names></name></person-group><article-title>Review of <tp:taxon-name><tp:taxon-name-part taxon-name-part-type="genus" reg="Perdita">Perdita</tp:taxon-name-part> <tp:taxon-name-part taxon-name-part-type="infraspecific-rank">subgenus</tp:taxon-name-part> <tp:taxon-name-part taxon-name-part-type="subgenus" reg="Procockerellia">Procockerellia</tp:taxon-name-part></tp:taxon-name> Timberlake (<tp:taxon-name><tp:taxon-name-part taxon-name-part-type="order">Hymenoptera</tp:taxon-name-part></tp:taxon-name>, <tp:taxon-name><tp:taxon-name-part taxon-name-part-type="family">Andrenidae</tp:taxon-name-part></tp:taxon-name>) and the first <italic><tp:taxon-name><tp:taxon-name-part taxon-name-part-type="genus" reg="Perdita">Perdita</tp:taxon-name-part></tp:taxon-name></italic> gynandromorph</article-title><source>Zookeys</source><day>31</day><month>10</month><year>2017</year><volume>2017</volume><issue>712</issue><fpage>87</fpage><lpage>111</lpage><pub-id pub-id-type="doi">10.3897/zookeys.712.14736</pub-id></mixed-citation></tp:treatment-meta><tp:nomenclature><tp:taxon-name>
            <tp:taxon-name-part taxon-name-part-type="genus" reg="Perdita">Perdita</tp:taxon-name-part> (<tp:taxon-name-part taxon-name-part-type="subgenus" reg="Cockerellia">Cockerellia</tp:taxon-name-part>) <tp:taxon-name-part taxon-name-part-type="species" reg="moldenkei">moldenkei</tp:taxon-name-part></tp:taxon-name><tp:taxon-authority>Timberlake, 1980</tp:taxon-authority><tp:nomenclature-citation-list><tp:nomenclature-citation><tp:taxon-name>
                <tp:taxon-name-part taxon-name-part-type="genus" reg="Perdita">Perdita</tp:taxon-name-part> (<tp:taxon-name-part taxon-name-part-type="subgenus" reg="Procockerellia">Procockerellia</tp:taxon-name-part>) <tp:taxon-name-part taxon-name-part-type="species" reg="moldenkei">moldenkei</tp:taxon-name-part></tp:taxon-name><comment>Timberlake, 1980: 14, ♂. Holotype male: USA, California, San Diego Co., Ocotillo-Borrego area, 27 March 1972, J.L. Neff, at nectaries of <tp:taxon-name><tp:taxon-name-part taxon-name-part-type="genus" reg="Encelia">Encelia</tp:taxon-name-part> <tp:taxon-name-part taxon-name-part-type="species" reg="farinosa">farinosa</tp:taxon-name-part></tp:taxon-name> [<named-content xmlns:xlink="http://www.w3.org/1999/xlink" content-type="dwc:institutional_code" xlink:type="simple">CAS</named-content> type no. 14614]. Examined.</comment></tp:nomenclature-citation></tp:nomenclature-citation-list></tp:nomenclature><tp:treatment-sec sec-type="remarks" id="SECID0EURDI"><title>Remarks.</title><p>Timberlake’s description of <italic><tp:taxon-name><tp:taxon-name-part taxon-name-part-type="genus" reg="Perdita">P.</tp:taxon-name-part> <tp:taxon-name-part taxon-name-part-type="species" reg="moldenkei">moldenkei</tp:taxon-name-part></tp:taxon-name></italic> reports the lone type specimen as having five maxillary palpi. However, examination of the type reveals that the specimen clearly has six maxillary palpi on both sides. Timberlake must have miscounted the number of maxillary palpi and described <italic><tp:taxon-name><tp:taxon-name-part taxon-name-part-type="genus" reg="Perdita">P.</tp:taxon-name-part> <tp:taxon-name-part taxon-name-part-type="species" reg="moldenkei">moldenkei</tp:taxon-name-part></tp:taxon-name></italic> in the incorrect subgenus as a result.</p><p>
            <italic><tp:taxon-name><tp:taxon-name-part taxon-name-part-type="genus" reg="Perdita">Perdita</tp:taxon-name-part> <tp:taxon-name-part taxon-name-part-type="species" reg="moldenkei">moldenkei</tp:taxon-name-part></tp:taxon-name></italic> is clearly a member of subgenus <tp:taxon-name><tp:taxon-name-part taxon-name-part-type="subgenus" reg="Cockerellia">Cockerellia</tp:taxon-name-part></tp:taxon-name>, and is hereby moved to that subgenus. Based on the examination of the type of <italic><tp:taxon-name><tp:taxon-name-part taxon-name-part-type="genus" reg="Perdita">P.</tp:taxon-name-part> <tp:taxon-name-part taxon-name-part-type="species" reg="moldenkei">moldenkei</tp:taxon-name-part></tp:taxon-name></italic>, we believe that it is a likely synonym of <italic><tp:taxon-name><tp:taxon-name-part taxon-name-part-type="genus" reg="Perdita">P.</tp:taxon-name-part> <tp:taxon-name-part taxon-name-part-type="species" reg="verbesinae">verbesinae</tp:taxon-name-part></tp:taxon-name></italic> Cockerell, 1896. However, we have not examined the various syntypes and varieties of <italic><tp:taxon-name><tp:taxon-name-part taxon-name-part-type="genus" reg="Perdita">P.</tp:taxon-name-part> <tp:taxon-name-part taxon-name-part-type="species" reg="verbesinae">verbesinae</tp:taxon-name-part></tp:taxon-name></italic> in order to confirm this; examination of the syntypes of <italic><tp:taxon-name><tp:taxon-name-part taxon-name-part-type="genus" reg="Perdita">P.</tp:taxon-name-part> <tp:taxon-name-part taxon-name-part-type="species" reg="verbesinae">verbesinae</tp:taxon-name-part></tp:taxon-name></italic> should be addressed in a broader revision of <italic><tp:taxon-name><tp:taxon-name-part taxon-name-part-type="genus" reg="Cockerellia">Cockerellia</tp:taxon-name-part></tp:taxon-name></italic>.</p></tp:treatment-sec></tp:taxon-treatment>
